# Supplementary material for: (E)-N′-(2,4,6-Trimethyl­benzyl­idene)isonicotinohydrazide
Source: Acta Crystallogr Sect E Struct Rep Online. 2010 May 29;66(Pt 6):o1493. doi: 10.1107/S1600536810019446 (PMC2979577; doi:10.1107/S1600536810019446)
Supplement: Supplementary file 2 [file e-66-o1493-Isup2.hkl]

# 
# h,k,l, Fc-squared, Fo-squared, sigma(Fo-squared) and status flag 
# 
data_I
_shelx_title ' itmbm in P21/c (100K)' 
_shelx_refln_list_code          4 
_shelx_F_calc_maximum      241.10 
_exptl_crystal_F_000       568.00 
_reflns_d_resolution_high  0.7697 
 
loop_ 
 _symmetry_equiv_pos_as_xyz 
 'x, y, z' 
 '-x, y+1/2, -z+1/2' 
 '-x, -y, -z' 
 'x, -y-1/2, z-1/2' 
 
_cell_length_a     4.7966 
_cell_length_b    34.2680 
_cell_length_c     8.3795 
_cell_angle_alpha  90.000 
_cell_angle_beta   96.203 
_cell_angle_gamma  90.000 
 
_shelx_F_squared_multiplier     1.000 
 
loop_ 
 _refln_index_h 
 _refln_index_k 
 _refln_index_l 
 _refln_F_squared_calc 
 _refln_F_squared_meas 
 _refln_F_squared_sigma 
 _refln_observed_status 
   1   0   0    23763.58    23838.00    309.20 o 
   2   0   0        8.15        9.34      4.32 o 
   3   0   0     1140.02     1101.17     27.18 o 
   4   0   0       79.51       81.36     16.22 o 
   5   0   0       97.81      106.37     19.84 o 
   1   1   0       58.23       73.22      2.89 o 
   2   1   0       93.56      102.37      6.26 o 
   3   1   0     1005.82     1141.29     23.51 o 
   4   1   0       28.04       36.21      6.49 o 
   5   1   0        0.03        3.83      8.21 o 
   6   1   0       13.85      302.63     41.37 o 
   1   2   0      231.51      196.91      4.58 o 
   2   2   0      396.94      416.01     10.14 o 
   3   2   0      319.24      367.21     13.48 o 
   4   2   0        1.03        4.74      4.70 o 
   5   2   0      143.22      157.64     17.23 o 
   6   2   0        6.48      214.79     43.64 o 
   1   3   0      582.39      644.34      8.03 o 
   2   3   0      182.90      157.66      5.31 o 
   3   3   0      831.40      910.09     20.97 o 
   4   3   0      211.49      206.06      8.92 o 
   5   3   0        0.36       10.41     12.11 o 
   6   3   0        4.07      167.75     45.90 o 
   0   4   0     1146.67     1077.29     14.30 o 
   1   4   0      485.63      514.10      8.38 o 
   2   4   0        9.33        1.58      2.18 o 
   3   4   0       39.63       36.90      5.21 o 
   4   4   0       30.93       31.26      5.62 o 
   5   4   0      287.44      332.18     29.61 o 
   6   4   0       19.68       47.06     47.89 o 
   1   5   0      598.41      575.91     12.76 o 
   2   5   0       25.27       31.93      3.72 o 
   3   5   0       23.49       39.57      4.02 o 
   4   5   0      129.82      125.49     10.73 o 
   5   5   0      135.34      147.07     16.83 o 
   6   5   0        7.28       23.57     15.81 o 
   0   6   0       39.87       38.92      3.08 o 
   1   6   0     4435.68     4137.20     39.45 o 
   2   6   0       48.16       44.31      3.83 o 
   3   6   0      167.48      157.63      9.36 o 
   4   6   0        1.18        2.76      5.53 o 
   5   6   0        0.42       21.53     11.04 o 
   6   6   0       14.32       25.26     20.90 o 
   1   7   0     1950.00     1895.18     18.98 o 
   2   7   0       79.44       81.58      4.79 o 
   3   7   0      152.68      165.96     11.10 o 
   4   7   0        8.01        9.07      6.23 o 
   5   7   0       64.30       95.55     25.46 o 
   6   7   0       78.63       80.80     26.43 o 
   0   8   0     1736.87     1624.77     22.96 o 
   1   8   0        1.49       -4.33      2.16 o 
   2   8   0       24.85       31.83      3.26 o 
   3   8   0        0.51       -2.90      2.41 o 
   4   8   0      176.85      195.34     13.28 o 
   5   8   0        0.09       65.14     19.38 o 
   6   8   0       13.75       49.76     26.31 o 
   1   9   0      488.26      484.76      7.52 o 
   2   9   0      431.92      396.62      8.40 o 
   3   9   0       19.66       13.51      3.87 o 
   4   9   0      492.04      484.76     17.01 o 
   5   9   0     1424.89     1255.86     36.88 o 
   6   9   0      269.52      240.03     27.48 o 
   0  10   0      402.26      353.27      9.53 o 
   1  10   0      686.25      651.13      9.79 o 
   2  10   0      121.26      155.78      9.08 o 
   3  10   0      322.02      244.16     11.41 o 
   4  10   0       12.86       22.42      6.62 o 
   5  10   0      127.12      148.26     18.88 o 
   6  10   0       30.42       61.57     27.84 o 
   1  11   0      195.28      223.35      6.29 o 
   2  11   0      879.23      926.93     15.66 o 
   3  11   0      553.40      230.91     35.42 o 
   4  11   0      377.74      328.17     10.34 o 
   5  11   0        1.18       28.26     12.53 o 
   6  11   0        4.82       21.22     27.71 o 
   0  12   0      104.87      112.21      6.88 o 
   1  12   0       78.53      102.94      4.81 o 
   2  12   0      831.40      827.55     22.41 o 
   3  12   0      299.45      293.20     17.97 o 
   4  12   0      206.32      228.45     15.25 o 
   5  12   0      193.04      183.54     20.86 o 
   1  13   0       39.55       72.78      5.20 o 
   2  13   0       97.83       95.73      5.51 o 
   3  13   0       52.66       48.72      5.64 o 
   4  13   0      351.17      384.74     11.85 o 
   5  13   0      126.10      119.69     19.25 o 
   0  14   0      345.55      354.53     11.11 o 
   1  14   0       14.94       27.36      3.42 o 
   2  14   0       70.53       69.22      5.00 o 
   3  14   0      269.38      247.01      9.87 o 
   4  14   0       62.15       66.82      8.70 o 
   5  14   0       89.17       79.31     12.41 o 
   1  15   0        6.13        7.39      3.21 o 
   2  15   0      180.04      180.24      7.19 o 
   3  15   0      218.22      176.96      9.94 o 
   4  15   0      263.12      223.83     21.37 o 
   5  15   0       25.89       29.58      9.73 o 
   0  16   0     8980.17     8679.63    105.21 o 
   1  16   0      577.82      589.06     10.52 o 
   2  16   0       50.69       49.96      4.69 o 
   3  16   0      442.82      428.36     15.40 o 
   4  16   0      287.46      260.16     19.39 o 
   5  16   0       91.06       94.09     13.09 o 
   1  17   0     1154.61     1161.68     19.09 o 
   2  17   0      262.65      295.19      8.12 o 
   3  17   0        3.49       -3.15      3.50 o 
   4  17   0       16.43       29.09      6.28 o 
   5  17   0      176.45      183.41     17.16 o 
   0  18   0      167.19      222.88     10.50 o 
   1  18   0      137.91      114.99      6.22 o 
   2  18   0       21.59       23.48      4.04 o 
   3  18   0      253.62      238.83      8.95 o 
   4  18   0       33.91       34.01      6.74 o 
   5  18   0      168.91      149.95     16.78 o 
   1  19   0       51.22       55.55      4.75 o 
   2  19   0       95.51       94.63      6.35 o 
   3  19   0     1945.63     1960.59     26.01 o 
   4  19   0      299.66      299.15     21.75 o 
   5  19   0      106.23      100.87      8.69 o 
   0  20   0      938.29     1030.51     22.37 o 
   1  20   0       28.99       29.75      4.10 o 
   2  20   0       36.41       46.27      4.93 o 
   3  20   0      548.43      532.30     12.99 o 
   4  20   0      131.98      153.87     11.22 o 
   5  20   0       49.19       67.96     12.46 o 
   1  21   0       31.56       37.22      4.65 o 
   2  21   0       49.19       46.75      5.19 o 
   3  21   0        7.30        2.74      4.24 o 
   4  21   0       56.39       70.38     11.23 o 
   5  21   0        0.78       -1.79      6.09 o 
   0  22   0        4.62        1.61      4.08 o 
   1  22   0      531.97      534.98     11.99 o 
   2  22   0        1.59        2.97      3.51 o 
   3  22   0        3.47        1.75      5.17 o 
   4  22   0       15.62       13.12      6.30 o 
   5  22   0       10.19        7.69      6.98 o 
   1  23   0        0.40        5.23      3.58 o 
   2  23   0       66.56       66.93      6.02 o 
   3  23   0        1.26        0.62      5.13 o 
   4  23   0       26.77       27.22      7.17 o 
   5  23   0        3.64       -5.52      6.25 o 
   0  24   0       80.57       80.29      8.74 o 
   1  24   0       14.74       11.13      4.56 o 
   2  24   0      281.72      249.47     10.94 o 
   3  24   0       47.96       60.93      7.97 o 
   4  24   0        2.01        4.00      6.01 o 
   5  24   0        0.02        1.50      7.15 o 
   1  25   0      200.64      183.26      8.94 o 
   2  25   0       49.73       63.13      7.02 o 
   3  25   0       96.51       78.40     11.12 o 
   4  25   0        0.20        8.26      6.69 o 
   5  25   0        1.96        7.83      7.42 o 
   0  26   0      433.42      441.13     16.91 o 
   1  26   0       95.90       93.65      7.14 o 
   2  26   0        3.36        0.20      4.47 o 
   3  26   0       90.94       98.18      9.82 o 
   4  26   0       13.52       -1.55      6.31 o 
   5  26   0       70.91       65.80     10.04 o 
   1  27   0      160.80      204.56     10.42 o 
   2  27   0      628.72      595.68     17.23 o 
   3  27   0       71.09       49.19      8.38 o 
   4  27   0        1.68       -0.43      6.40 o 
   0  28   0      318.60      304.88     15.74 o 
   1  28   0      711.80      774.27     18.19 o 
   2  28   0      927.79      991.69     22.68 o 
   3  28   0      103.64      115.64     20.31 o 
   4  28   0       11.66       -0.02      6.50 o 
   1  29   0       95.16       88.94      9.34 o 
   2  29   0      214.92      231.94     12.43 o 
   3  29   0       71.21       69.29     13.59 o 
   4  29   0       55.01       49.09      9.14 o 
   0  30   0      571.18      572.17     21.12 o 
   1  30   0      855.51      825.40     19.58 o 
   2  30   0        5.79       11.24      5.91 o 
   3  30   0        0.37        6.37      8.71 o 
   4  30   0        0.33       -5.87      6.91 o 
   1  31   0      435.43      423.21     15.86 o 
   2  31   0      328.71      290.47     14.01 o 
   3  31   0        0.19        0.77      8.57 o 
   4  31   0        0.16       -8.01      8.53 o 
   0  32   0      104.46       96.40     11.82 o 
   1  32   0       37.42       34.96      7.56 o 
   2  32   0      207.34      216.15     13.41 o 
   3  32   0       42.18       29.85     10.71 o 
   4  32   0        9.56        7.82      9.47 o 
   1  33   0       34.21       25.55      7.33 o 
   2  33   0      153.89      182.58     19.06 o 
   3  33   0       63.27       65.02     12.95 o 
   4  33   0        0.78        3.51     12.19 o 
   0  34   0      238.87      251.82     22.64 o 
   1  34   0        8.74        3.52      6.20 o 
   2  34   0       21.89       15.90      7.09 o 
   3  34   0       21.33       21.36     10.74 o 
   4  34   0        6.88       15.26     10.45 o 
   1  35   0        1.69       -6.69      6.10 o 
   2  35   0       13.89       10.21      7.13 o 
   3  35   0       42.02       69.53     13.90 o 
   0  36   0       37.86       53.84     15.87 o 
   1  36   0       10.35       12.05      7.25 o 
   2  36   0       67.87       71.63     10.15 o 
   3  36   0       90.48      108.22     24.31 o 
   1  37   0        4.63       -7.20      6.43 o 
   2  37   0       49.07       54.92      9.97 o 
   3  37   0       18.74       30.05     18.97 o 
   0  38   0        3.74        6.23     12.47 o 
   1  38   0        8.07        2.57      7.61 o 
   2  38   0       26.43       34.01     11.52 o 
   3  38   0       12.56       21.02     12.84 o 
   1  39   0       49.77       52.28     10.03 o 
   2  39   0        5.81       10.37     10.35 o 
   0  40   0        2.49       -9.07     11.33 o 
   1  40   0        0.39        5.71      8.62 o 
   2  40   0       39.88       64.28     14.44 o 
   1  41   0       10.89       18.39      9.69 o 
   2  41   0       15.27       17.27     11.69 o 
   0  42   0      124.78      264.09     32.87 o 
   1  42   0        1.35       16.17     10.33 o 
   2  42   0        0.00        7.84     12.30 o 
   1  43   0        0.89       13.16     14.17 o 
   0  44   0       77.04      168.88     27.77 o 
  -6   1   1        5.97      282.80     41.37 o 
  -5   1   1        0.24       -1.88      6.37 o 
  -4   1   1       31.38       29.88      5.02 o 
  -3   1   1        1.30        6.29      3.07 o 
  -2   1   1      712.85      668.10     17.50 o 
  -1   1   1       56.71       78.16      2.78 o 
   0   1   1      412.17      379.85      6.19 o 
   1   1   1     1013.32     1068.63     14.97 o 
   2   1   1       94.58      101.99      5.40 o 
   3   1   1      130.82      132.65      7.61 o 
   4   1   1       31.28       36.51     17.67 o 
   5   1   1       18.85       55.27     44.77 o 
   6   1   1        1.48      101.44     36.27 o 
  -6   2   1       78.51      121.06     32.54 o 
  -5   2   1        0.74        6.01      6.54 o 
  -4   2   1      153.13      163.37      7.77 o 
  -3   2   1       15.88        9.99      3.58 o 
  -2   2   1      292.44      272.99     23.36 o 
  -1   2   1     3712.69     3699.04     29.58 o 
   0   2   1     3668.47     3683.95     67.64 o 
   1   2   1        0.04        0.88      4.88 o 
   2   2   1     1218.36     1219.94     17.92 o 
   3   2   1        2.42        3.88      3.37 o 
   4   2   1        6.57        0.43     10.24 o 
   5   2   1        3.18       44.07     23.20 o 
   6   2   1        1.00       25.97     24.69 o 
  -6   3   1        0.00        1.83      9.91 o 
  -5   3   1        0.27       -0.48      6.69 o 
  -4   3   1      277.48      295.23      9.14 o 
  -3   3   1      474.48      503.36     10.18 o 
  -2   3   1      370.10      343.15     13.22 o 
  -1   3   1     1040.52     1087.39      9.02 o 
   0   3   1      102.26       89.86      3.61 o 
   1   3   1       74.47       77.20      7.02 o 
   2   3   1      814.69      856.82     23.51 o 
   3   3   1      153.66      179.86     10.06 o 
   4   3   1      139.85      160.11     20.73 o 
   5   3   1       16.88       49.28     34.57 o 
   6   3   1       30.12      295.26     53.27 o 
  -6   4   1        3.44       42.00     37.24 o 
  -5   4   1        0.31       15.13      7.53 o 
  -4   4   1        7.93        1.64      3.56 o 
  -3   4   1      965.28     1008.71     14.91 o 
  -2   4   1      417.64      369.13     15.04 o 
  -1   4   1     7929.46     8068.81     53.37 o 
   0   4   1     4339.38     4305.79     43.45 o 
   1   4   1     2420.95     2072.91     24.74 o 
   2   4   1     3687.05     4153.64     51.43 o 
   3   4   1      299.04      359.06      7.62 o 
   4   4   1       94.92       93.69     11.42 o 
   5   4   1        6.02       29.90     13.34 o 
   6   4   1       26.88      209.69     45.90 o 
  -6   5   1        1.39        4.81     15.21 o 
  -5   5   1       15.17       18.32      7.65 o 
  -4   5   1      205.18      188.33      9.05 o 
  -3   5   1       36.69       40.82      4.73 o 
  -2   5   1      194.73      154.75      5.54 o 
  -1   5   1    10078.82    10929.11     86.52 o 
   0   5   1        3.05       -0.07      2.41 o 
   1   5   1      563.07      489.25      9.89 o 
   2   5   1      280.66      303.92      6.59 o 
   3   5   1        6.34       13.20      2.76 o 
   4   5   1        0.06        2.66      7.11 o 
   5   5   1       81.92      125.56     18.36 o 
   6   5   1       33.83      230.66     48.17 o 
  -6   6   1        0.01       43.66     28.72 o 
  -5   6   1      102.49      118.22     12.30 o 
  -4   6   1       41.62       32.07      5.04 o 
  -3   6   1       41.80       40.78      4.35 o 
  -2   6   1       53.24       51.76      3.12 o 
   0   6   1      152.15      158.24      6.33 o 
   1   6   1      106.75      106.95      6.25 o 
   2   6   1       28.49       24.66      3.64 o 
   3   6   1        3.41        7.55      2.64 o 
   4   6   1      200.56      197.33     20.53 o 
   5   6   1      216.95      234.11     23.23 o 
   6   6   1       33.07      210.25     47.04 o 
  -6   7   1      149.59      145.62     27.48 o 
  -5   7   1      637.29      561.64     17.70 o 
  -4   7   1      217.25      197.83      8.86 o 
  -3   7   1       47.08       43.25      4.52 o 
  -2   7   1      207.85      229.55      7.07 o 
  -1   7   1      169.39      141.24     10.91 o 
   0   7   1      191.07      180.69      5.07 o 
   1   7   1      340.61      330.52      6.48 o 
   2   7   1      889.39      938.15     19.58 o 
   3   7   1        0.08       -3.70      2.81 o 
   4   7   1      956.98      910.89     29.09 o 
   5   7   1      334.56      390.60     30.10 o 
   6   7   1      154.31      188.25     66.31 o 
  -6   8   1      200.90      219.76     24.32 o 
  -5   8   1       11.55       26.41      8.84 o 
  -4   8   1       77.11       75.93      7.47 o 
  -3   8   1        5.19        6.11      3.40 o 
  -2   8   1      329.27      319.92      7.41 o 
  -1   8   1      216.03      244.13      5.83 o 
   0   8   1     1131.91      992.79     11.32 o 
   1   8   1      365.87      314.77      9.26 o 
   2   8   1     1172.26     1214.76     15.80 o 
   3   8   1      217.61      232.18      9.33 o 
   4   8   1      146.47      180.12      9.86 o 
   5   8   1       43.49       75.43     22.35 o 
   6   8   1       10.16      141.11     48.74 o 
  -6   9   1       12.53       37.12     27.85 o 
  -5   9   1       26.34       27.23      7.88 o 
  -4   9   1      277.95      261.64      9.63 o 
  -3   9   1        5.43        6.98      2.63 o 
  -2   9   1      485.14      467.53      8.87 o 
  -1   9   1       11.12        5.66      3.01 o 
   0   9   1     1202.40     1200.49     12.15 o 
   1   9   1       20.83       15.39      2.41 o 
   2   9   1      504.27      523.98      9.65 o 
   4   9   1      202.35      208.74     10.30 o 
   5   9   1        0.00        8.66     13.30 o 
  -6  10   1       38.57       78.09     22.41 o 
  -5  10   1        7.97       12.40      8.11 o 
  -4  10   1       84.15       90.48     11.83 o 
  -3  10   1        0.92       -0.97      2.91 o 
  -2  10   1      345.46      306.84      8.35 o 
  -1  10   1      281.91      325.12      7.63 o 
   0  10   1      225.80      181.05      4.78 o 
   1  10   1      749.19      825.39     12.75 o 
   2  10   1        9.79       24.42      3.57 o 
   3  10   1       31.88       33.48      8.82 o 
   4  10   1      156.35      201.82     10.04 o 
   5  10   1       15.22       21.68     12.33 o 
  -6  11   1        8.63       17.53     21.25 o 
  -5  11   1      104.30       66.20     11.57 o 
  -4  11   1      162.60      162.99      9.90 o 
  -3  11   1      661.43      558.82     11.96 o 
  -2  11   1       23.58       10.83      2.47 o 
  -1  11   1     1347.25     1344.12     17.34 o 
   0  11   1      261.20      270.91      7.39 o 
   1  11   1       30.65       27.23      3.90 o 
   2  11   1      117.36      112.58      7.21 o 
   4  11   1      311.80      281.87     13.22 o 
   5  11   1       66.63       95.49     18.50 o 
  -6  12   1       15.87       16.87     20.14 o 
  -5  12   1       12.61       25.69      9.44 o 
  -4  12   1      143.10      140.44      9.23 o 
  -3  12   1        1.36        3.31      2.96 o 
  -2  12   1      565.96      615.22     16.69 o 
  -1  12   1     1750.87     1816.11     19.77 o 
   0  12   1       56.04       53.78      4.00 o 
   1  12   1     1320.21     1453.23     15.65 o 
   2  12   1      685.10      718.62     11.44 o 
   3  12   1      233.32      219.23     14.54 o 
   4  12   1       42.67       59.26      8.74 o 
   5  12   1       43.03       54.29     14.32 o 
  -5  13   1      137.39      150.31     15.33 o 
  -4  13   1       60.94       60.66      8.29 o 
  -3  13   1      715.69      662.82     13.72 o 
  -2  13   1      749.67      801.83     15.76 o 
  -1  13   1      121.41      104.79      5.09 o 
   0  13   1      134.43      145.95      5.64 o 
   1  13   1     1069.55     1034.40     14.65 o 
   2  13   1      674.57      727.91     12.47 o 
   3  13   1      164.73      168.50     14.47 o 
   4  13   1      802.08      792.25     17.91 o 
   5  13   1       85.15       61.59     14.35 o 
  -5  14   1      184.71      167.32     19.10 o 
  -4  14   1      214.02      196.88     15.42 o 
  -3  14   1       58.16       61.67      7.21 o 
  -2  14   1       70.59       60.54      4.25 o 
  -1  14   1      128.22      183.11      6.38 o 
   0  14   1       25.01       39.48      3.80 o 
   1  14   1     1345.90     1252.06     14.75 o 
   2  14   1      111.21      120.99      6.38 o 
   3  14   1       38.42       13.43      4.25 o 
   4  14   1       23.90       26.34      5.71 o 
   5  14   1       67.48       79.37     15.82 o 
  -5  15   1       78.93       82.65     17.75 o 
  -4  15   1      400.19      404.06     12.74 o 
  -3  15   1       17.47       10.05      3.66 o 
  -2  15   1     1885.67     1829.77     19.89 o 
  -1  15   1     3522.26     3474.45     34.19 o 
   0  15   1      508.82      526.94      9.94 o 
   1  15   1     1310.72     1250.57     18.42 o 
   2  15   1        0.04       -0.03      2.50 o 
   3  15   1       59.98       60.72      8.04 o 
   4  15   1      321.48      297.63     24.29 o 
   5  15   1       46.71       45.95     13.99 o 
  -5  16   1       26.03       18.80      9.04 o 
  -4  16   1      137.20      124.55      8.84 o 
  -3  16   1      333.98      343.73     11.53 o 
  -2  16   1      308.96      314.24      8.01 o 
  -1  16   1      772.83      797.86     12.75 o 
   0  16   1     2532.01     2593.80     27.42 o 
   1  16   1     1569.63     1598.60     19.10 o 
   2  16   1      308.04      365.70      8.48 o 
   3  16   1       42.82       49.34      6.34 o 
   4  16   1       74.59       71.56      8.70 o 
   5  16   1       45.97       37.77      8.33 o 
  -5  17   1        2.35       10.30      8.24 o 
  -4  17   1        8.69       11.38      5.18 o 
  -3  17   1      291.00      301.13      9.97 o 
  -2  17   1       12.54       14.75      3.29 o 
  -1  17   1      489.08      481.23      9.98 o 
   0  17   1       69.97       61.58      4.55 o 
   1  17   1       23.63       29.79      3.26 o 
   2  17   1        0.25       -1.97      2.65 o 
   3  17   1       69.86       62.08      7.48 o 
   4  17   1       11.26       19.42      6.05 o 
   5  17   1       21.40       10.49      7.76 o 
  -5  18   1        4.30        9.36      8.53 o 
  -4  18   1      136.90      130.19      9.94 o 
  -3  18   1      222.34      201.46     10.63 o 
  -2  18   1       49.96       50.98      5.11 o 
  -1  18   1       21.44       24.22      3.72 o 
   0  18   1        0.15        5.02      2.83 o 
   1  18   1        8.55        3.52      2.51 o 
   2  18   1      776.37      752.66     13.68 o 
   3  18   1      682.15      588.42     15.68 o 
   4  18   1       26.57       26.77      6.67 o 
   5  18   1       28.10       34.80      8.69 o 
  -5  19   1       18.22       17.16      8.79 o 
  -4  19   1      160.75      158.92     10.69 o 
  -3  19   1       22.98       23.59      4.84 o 
  -2  19   1        1.32       -1.06      3.59 o 
  -1  19   1      228.29      217.55      7.54 o 
   0  19   1        4.85        6.67      3.65 o 
   1  19   1       49.74       39.64      3.83 o 
   2  19   1      208.82      205.60      8.12 o 
   3  19   1      183.34      203.71     11.41 o 
   4  19   1       15.96       11.45      6.59 o 
   5  19   1       11.37        2.40      7.80 o 
  -5  20   1        1.99       -4.65      7.92 o 
  -4  20   1      465.75      404.52     17.88 o 
  -3  20   1      570.04      513.99     14.11 o 
  -2  20   1       32.81       24.29      5.69 o 
  -1  20   1       18.91       22.07      3.83 o 
   0  20   1        0.04        0.85      2.91 o 
   1  20   1       17.02       11.66      3.69 o 
   2  20   1      225.70      187.50      8.41 o 
   3  20   1      746.81      678.44     17.17 o 
   4  20   1        8.74       13.50      6.35 o 
   5  20   1       34.87       26.55      7.81 o 
  -5  21   1        0.05        1.90      8.14 o 
  -4  21   1      186.49      211.90     16.67 o 
  -3  21   1      805.73      845.55     17.16 o 
  -2  21   1       17.08        9.36      5.24 o 
  -1  21   1      209.82      195.16      7.82 o 
   0  21   1      131.69      146.58      7.78 o 
   1  21   1        6.00        9.32      2.82 o 
   2  21   1      569.55      558.69     12.52 o 
   3  21   1      487.11      488.19     14.84 o 
   4  21   1        0.66       -4.96      5.67 o 
   5  21   1        7.38       -3.04      6.82 o 
  -5  22   1        0.74       -1.32      8.09 o 
  -4  22   1      203.47      206.46     12.92 o 
  -3  22   1        6.04        8.00      4.73 o 
  -2  22   1       47.37       50.98      7.81 o 
  -1  22   1       64.51       62.65      5.41 o 
   0  22   1       41.35       46.33      4.82 o 
   1  22   1      530.48      548.17     16.87 o 
   2  22   1      269.33      306.00      9.66 o 
   3  22   1      352.21      332.91     12.86 o 
   4  22   1       23.94       26.27      7.43 o 
   5  22   1       17.77       18.07      7.86 o 
  -5  23   1        3.95        2.36      6.05 o 
  -4  23   1        0.37        8.22      6.14 o 
  -3  23   1        8.58        8.63      4.97 o 
  -2  23   1        4.44        2.90      4.47 o 
  -1  23   1        1.64        2.63      3.35 o 
   0  23   1       58.44       73.30      8.22 o 
   1  23   1      122.25      120.45      8.10 o 
   2  23   1      353.90      330.88     10.27 o 
   3  23   1      173.92      163.82     11.02 o 
   4  23   1      140.39      119.57     11.20 o 
   5  23   1      136.10      158.22     13.23 o 
  -5  24   1        0.46       -3.44      6.39 o 
  -4  24   1      131.82      122.30     10.97 o 
  -3  24   1       14.20       12.01      5.95 o 
  -2  24   1       28.08       28.33      5.79 o 
  -1  24   1       51.83       42.16      5.06 o 
   0  24   1      144.78      146.04      7.82 o 
   1  24   1       36.65       32.39      5.79 o 
   2  24   1      296.76      298.60      9.99 o 
   3  24   1       77.34       69.11      8.51 o 
   4  24   1      334.44      327.76     22.35 o 
   5  24   1       34.52       31.42     10.63 o 
  -5  25   1       63.79       54.44     10.20 o 
  -4  25   1        2.89       -1.63      6.85 o 
  -3  25   1       15.21       14.55      6.10 o 
  -2  25   1      148.17      138.36     11.88 o 
  -1  25   1      109.29      109.80      7.10 o 
   0  25   1      169.24      167.50      8.40 o 
   1  25   1       73.10       87.65      7.54 o 
   2  25   1      126.26      132.10      8.75 o 
   3  25   1       31.84       43.27      8.03 o 
   4  25   1        3.85        4.35      6.81 o 
   5  25   1       13.92       11.30      8.18 o 
  -5  26   1       33.36       37.94      8.68 o 
  -4  26   1       33.87       24.72      7.55 o 
  -3  26   1       82.14       91.21      9.27 o 
  -2  26   1       45.62       40.12      7.44 o 
  -1  26   1       14.54       19.68      4.89 o 
   0  26   1       27.46       30.76      4.93 o 
   1  26   1      515.98      548.65     13.42 o 
   2  26   1      156.66      167.59      8.93 o 
   3  26   1      112.25       91.16      9.87 o 
   4  26   1       50.14       60.42     13.35 o 
  -4  27   1        2.02        0.06      7.96 o 
  -3  27   1      253.16      237.58     13.57 o 
  -2  27   1      266.85      268.34     12.94 o 
  -1  27   1      580.72      571.64     15.27 o 
   0  27   1      383.66      354.55     11.28 o 
   1  27   1      759.89      797.43     18.21 o 
   2  27   1       95.08       89.87      7.37 o 
   3  27   1        1.78        4.55      6.07 o 
   4  27   1      100.27      104.12     12.88 o 
  -4  28   1       85.03       90.91     21.43 o 
  -3  28   1      285.23      275.85     14.23 o 
  -2  28   1      354.04      353.72     16.11 o 
  -1  28   1        1.24        9.64      5.26 o 
   0  28   1        0.36        5.25      4.45 o 
   1  28   1       46.29       74.78      7.70 o 
   2  28   1       43.77       44.99      7.23 o 
   3  28   1      118.28       86.91     10.05 o 
   4  28   1        0.32       -1.16      7.00 o 
  -4  29   1        3.03       15.21      9.24 o 
  -3  29   1        8.39       11.38      6.69 o 
  -2  29   1      248.28      245.96     12.90 o 
  -1  29   1      389.49      406.91     14.82 o 
   0  29   1       40.30       44.56      6.18 o 
   1  29   1     1231.35     1237.79     24.21 o 
   2  29   1      181.04      175.32     11.43 o 
   3  29   1        1.97        0.81      6.23 o 
   4  29   1       94.30      113.84     11.81 o 
  -4  30   1       13.54       24.21      9.67 o 
  -3  30   1      159.32      157.29     15.59 o 
  -2  30   1      151.28      152.09     11.50 o 
  -1  30   1        1.75       12.08      5.83 o 
   0  30   1        0.09       -0.09      4.45 o 
   1  30   1        6.98        5.60      5.04 o 
   2  30   1      291.06      252.34     13.85 o 
   3  30   1       16.09       13.08      7.54 o 
   4  30   1        1.86        5.32      7.50 o 
  -4  31   1      140.81      152.04     15.82 o 
  -3  31   1        0.05       -2.03      8.15 o 
  -2  31   1       11.09        2.59      5.94 o 
  -1  31   1       69.13      108.19     10.26 o 
   0  31   1       62.39       73.97      7.42 o 
   1  31   1        0.36       -2.18      4.95 o 
   2  31   1        1.34       -0.27      5.41 o 
   3  31   1        5.21        6.70      7.06 o 
   4  31   1       89.81      103.24     13.19 o 
  -4  32   1        1.20       -1.14      9.31 o 
  -3  32   1      110.45      109.52     14.10 o 
  -2  32   1       17.35       38.10      7.92 o 
  -1  32   1      317.17      282.86     14.59 o 
   0  32   1      381.67      338.48     12.73 o 
   1  32   1        0.00       -2.04      5.15 o 
   2  32   1        8.13        3.36      7.90 o 
   3  32   1       12.98       23.54     10.77 o 
   4  32   1        3.59       12.52      8.45 o 
  -4  33   1        0.03       -7.14      9.42 o 
  -3  33   1      120.41      137.23     15.71 o 
  -2  33   1       73.18       58.46      9.15 o 
  -1  33   1        0.09        8.04      5.96 o 
   0  33   1       57.92       40.30      8.10 o 
   1  33   1        5.95        1.44      5.59 o 
   2  33   1        0.97       -8.14      7.73 o 
   3  33   1        6.05       12.96     10.61 o 
   4  33   1       66.99       77.55     21.24 o 
  -4  34   1       12.38       20.67     12.36 o 
  -3  34   1        1.58       -5.35      8.65 o 
  -2  34   1       43.19       62.32      9.63 o 
  -1  34   1       50.30       53.80      8.84 o 
   0  34   1        2.32       16.22      6.55 o 
   1  34   1        0.22       -1.15      5.67 o 
   2  34   1        6.96       -6.21      8.04 o 
   3  34   1       24.99       46.37     16.32 o 
  -3  35   1       83.72       80.65     13.74 o 
  -2  35   1       32.79       30.58      8.61 o 
  -1  35   1       51.75       57.93      9.18 o 
   0  35   1      157.56      147.66     14.35 o 
   1  35   1       47.23       52.48      8.91 o 
   2  35   1       34.62       46.54     14.98 o 
   3  35   1       49.33       55.85     13.35 o 
  -3  36   1       27.92       17.02     10.55 o 
  -2  36   1       89.68       89.18     11.13 o 
  -1  36   1       10.94       17.01      7.26 o 
   0  36   1       24.59       23.91      8.38 o 
   1  36   1        6.45        3.80      6.86 o 
   2  36   1       11.06        7.85      9.51 o 
   3  36   1       14.25       19.00     12.76 o 
  -3  37   1        0.09       -2.18      9.96 o 
  -2  37   1       24.70       27.15      8.26 o 
  -1  37   1       16.51       12.73      7.46 o 
   0  37   1        0.12        0.70      7.29 o 
   1  37   1       53.31       47.94      9.42 o 
   2  37   1        4.97       -2.37      8.91 o 
   3  37   1       16.50       13.20     12.05 o 
  -3  38   1        5.44       -1.54     10.30 o 
  -2  38   1        8.87        2.23      7.65 o 
  -1  38   1        3.63        9.03      7.22 o 
   0  38   1       14.78        9.40      8.13 o 
   1  38   1        0.13        8.21      8.24 o 
   2  38   1        3.44        1.70      9.28 o 
   3  38   1       54.77       34.86     13.58 o 
  -2  39   1       23.09       17.23      8.98 o 
  -1  39   1        5.34        3.93      7.43 o 
   0  39   1        0.61       -0.03      8.21 o 
   1  39   1        2.31        0.76      7.90 o 
   2  39   1       19.20       31.29     11.71 o 
  -2  40   1        8.94       14.33      8.85 o 
  -1  40   1        3.53        5.11      8.03 o 
   0  40   1      100.08      145.12     17.43 o 
   1  40   1       11.98       11.67      8.54 o 
   2  40   1        6.67       10.69     11.13 o 
  -2  41   1       52.37       63.97     11.92 o 
  -1  41   1        0.29       -0.56      8.22 o 
   0  41   1       15.32       25.12     11.01 o 
   1  41   1       57.25       55.52     12.80 o 
   2  41   1        6.94        6.00     13.00 o 
  -2  42   1        1.08       13.19      9.70 o 
  -1  42   1        0.48        9.95      8.71 o 
   0  42   1        0.16        2.01      9.59 o 
   1  42   1       56.94       98.66     15.97 o 
  -1  43   1        6.59        8.08     10.40 o 
   0  43   1       18.74       53.53     13.82 o 
   1  43   1       77.97      129.74     17.80 o 
   0  44   1       62.21       97.76     16.60 o 
  -6   0   2       15.42       13.03     15.30 o 
  -5   0   2      125.44      130.72     10.70 o 
  -4   0   2      828.00      759.81     21.09 o 
  -3   0   2       15.15       17.89      5.50 o 
  -2   0   2     2706.81     2671.48     54.12 o 
  -1   0   2    58129.62    55617.04    767.14 o 
   0   0   2    26969.04    28815.00    270.03 o 
   1   0   2      222.33      199.28     13.01 o 
   2   0   2      529.67      631.43     13.90 o 
   3   0   2      387.35      389.64     42.50 o 
   4   0   2      110.34      193.25     44.20 o 
   5   0   2      109.90      194.95     49.87 o 
  -5   1   2        0.17        7.31      4.15 o 
  -4   1   2      273.92      303.63      9.06 o 
  -3   1   2      282.27      293.06     12.82 o 
  -2   1   2     4006.92     4012.91     56.52 o 
  -1   1   2    11629.90    12076.77    106.10 o 
   0   1   2     5346.17     5519.25     39.58 o 
   2   1   2      177.58      228.97      6.05 o 
   3   1   2      286.26      314.25     14.72 o 
   4   1   2      180.77      246.06     33.37 o 
   5   1   2      191.51      271.49     39.67 o 
  -6   2   2       20.94       27.38     16.28 o 
  -5   2   2       83.84       95.19      7.30 o 
  -4   2   2      116.07      142.96      7.39 o 
  -3   2   2      360.75      371.64      8.60 o 
  -2   2   2       89.45       93.14      4.67 o 
  -1   2   2       20.80       16.30      3.29 o 
   0   2   2     2645.15     2578.23     42.08 o 
   1   2   2      246.22      245.15     12.52 o 
   2   2   2      551.97      603.71     13.27 o 
   3   2   2       67.97      100.90     13.63 o 
   4   2   2       15.81       10.09     16.42 o 
   5   2   2       43.83       82.88     26.77 o 
  -6   3   2        0.01       -3.53      8.85 o 
  -5   3   2      131.68      115.44      7.77 o 
  -4   3   2        5.68        5.33      3.60 o 
  -3   3   2       25.88       31.14      3.70 o 
  -2   3   2       77.69       98.62      3.61 o 
  -1   3   2     6080.47     6009.79     55.65 o 
   0   3   2     1493.59     1518.09     17.83 o 
   1   3   2      671.33      653.28     22.74 o 
   2   3   2      896.10      992.56     20.38 o 
   3   3   2       89.57      126.09     14.76 o 
   4   3   2        6.29       15.29     17.43 o 
   5   3   2        0.48       40.85     19.93 o 
  -6   4   2       15.65        7.81      9.25 o 
  -5   4   2       35.80       37.56      6.92 o 
  -4   4   2      125.59      133.69      7.19 o 
  -3   4   2       62.86       58.98      4.51 o 
  -2   4   2      738.13      851.42      9.86 o 
  -1   4   2     3660.70     3840.62     31.38 o 
   0   4   2     3035.40     2821.18     33.78 o 
   1   4   2     3274.45     3155.83     42.12 o 
   2   4   2       17.66        9.26      3.39 o 
   3   4   2        0.00       -0.21      2.93 o 
   4   4   2      362.12      346.02     32.34 o 
   5   4   2      160.45      185.23     31.18 o 
  -6   5   2        1.91       20.77     28.14 o 
  -5   5   2        8.39        7.54      5.79 o 
  -4   5   2        6.81       12.51      3.83 o 
  -3   5   2        9.69       11.18      3.06 o 
  -2   5   2        1.32        1.79      1.38 o 
  -1   5   2      972.96      903.63     13.14 o 
   0   5   2      136.18      117.91      5.39 o 
   1   5   2       99.48       87.92      7.25 o 
   2   5   2        4.08       -2.24      2.86 o 
   3   5   2       44.10       49.76      8.29 o 
   4   5   2      125.99      145.20     26.55 o 
   5   5   2        0.65       36.83     26.92 o 
  -6   6   2       39.36       71.51     18.11 o 
  -5   6   2        1.35        3.58      6.13 o 
  -4   6   2      520.71      512.32     11.08 o 
  -3   6   2        1.70        1.70      2.84 o 
  -2   6   2        0.98       -1.33      1.41 o 
  -1   6   2        6.97       29.10      6.54 o 
   0   6   2     3862.45     4003.02    104.78 o 
   1   6   2      240.76      236.09     15.07 o 
   2   6   2       16.69       20.06      4.06 o 
   4   6   2      285.65      316.13     35.95 o 
   5   6   2      139.24      231.66     32.52 o 
  -6   7   2        0.71       69.01     58.48 o 
  -5   7   2        0.01       -0.66      6.13 o 
  -4   7   2       25.45       27.61      4.45 o 
  -3   7   2        8.71        3.05      2.87 o 
  -2   7   2      259.21      233.39      4.26 o 
  -1   7   2     1262.70     1170.63     20.49 o 
   0   7   2      254.72      226.89      6.99 o 
   1   7   2       31.59       33.66      4.10 o 
   2   7   2        2.96        1.06      2.91 o 
   4   7   2      417.91      414.20     18.02 o 
   5   7   2      109.88      134.61     40.24 o 
  -6   8   2      125.02      144.33     30.81 o 
  -5   8   2        0.24        8.96      6.47 o 
  -4   8   2       57.66       67.91      5.92 o 
  -3   8   2       58.01       54.45      4.41 o 
  -2   8   2        5.45       17.37      2.87 o 
  -1   8   2      763.65      749.30     12.22 o 
   0   8   2      103.34       92.45      4.98 o 
   1   8   2     1750.90     1802.76     31.23 o 
   2   8   2      480.94      571.10     13.68 o 
   3   8   2      510.37      453.04     21.02 o 
   4   8   2      276.42      286.00     20.91 o 
   5   8   2        0.42       47.94     38.55 o 
  -6   9   2      228.97      214.75     26.50 o 
  -5   9   2      350.40      353.89     21.28 o 
  -4   9   2      132.63      134.54      7.59 o 
  -3   9   2       36.79       47.15      4.38 o 
  -2   9   2       33.46       51.01      3.32 o 
  -1   9   2      698.58      685.73     11.99 o 
   0   9   2       82.01       81.97      6.20 o 
   1   9   2      732.15      802.48     14.75 o 
   2   9   2       40.75       30.83      5.00 o 
   3   9   2       91.97      102.73     11.88 o 
   4   9   2     1889.31     1725.36     44.02 o 
   5   9   2      444.64      413.29     69.02 o 
  -6  10   2      273.90      236.22     55.28 o 
  -5  10   2       80.00      100.92     13.03 o 
  -4  10   2       38.15       49.69      5.51 o 
  -3  10   2      147.73      136.21      5.08 o 
  -2  10   2      102.11      101.34      5.01 o 
  -1  10   2        3.85       -0.74      2.28 o 
   0  10   2      933.87      911.41     15.02 o 
   1  10   2      161.70      214.73      7.23 o 
   2  10   2      739.83      782.19     16.91 o 
   3  10   2      253.99      219.41     15.81 o 
   4  10   2      152.60      143.55     13.13 o 
   5  10   2       94.38       92.44     19.66 o 
  -6  11   2       29.61       93.13     51.47 o 
  -5  11   2       63.13       86.00     18.57 o 
  -4  11   2      246.93      276.01     11.60 o 
  -3  11   2       59.75       76.63      7.41 o 
  -2  11   2        6.75       11.86      2.45 o 
  -1  11   2      143.92      162.01      6.94 o 
   0  11   2       17.17       21.87      2.82 o 
   1  11   2     1462.46     1504.18     19.18 o 
   2  11   2      242.60      274.49     10.51 o 
   3  11   2      136.89      141.14     12.93 o 
   4  11   2       40.61       46.43      8.16 o 
   5  11   2        6.91       22.02     11.32 o 
  -5  12   2      133.28      142.79     14.66 o 
  -4  12   2      445.10      446.96     13.31 o 
  -3  12   2      315.18      332.54      8.81 o 
  -2  12   2        1.63        5.92      2.46 o 
  -1  12   2       39.56       72.78      4.97 o 
   0  12   2       68.95       57.39      4.44 o 
   1  12   2     1059.12     1154.78     16.21 o 
   2  12   2        5.37        4.81      4.24 o 
   3  12   2        1.04        4.34      4.81 o 
   4  12   2      213.23      205.18     12.88 o 
   5  12   2      198.15      164.86     44.07 o 
  -5  13   2       36.81       48.14     10.68 o 
  -4  13   2       73.82       64.68      8.34 o 
  -3  13   2       14.42       21.31      3.82 o 
  -2  13   2        0.62        1.19      3.05 o 
  -1  13   2      836.75      830.04     13.70 o 
   0  13   2      478.79      468.19      8.07 o 
   1  13   2      289.32      328.16      7.70 o 
   2  13   2      322.13      312.66     11.73 o 
   3  13   2      218.55      223.59     12.76 o 
   4  13   2       88.64       92.21      8.70 o 
   5  13   2       36.06       68.74     29.88 o 
  -5  14   2       68.66       62.30     11.28 o 
  -4  14   2       22.97       30.22      7.35 o 
  -3  14   2       81.75       90.83      6.29 o 
  -2  14   2      205.51      192.61      8.81 o 
  -1  14   2       45.38       50.40      4.76 o 
   0  14   2      478.85      445.90      8.52 o 
   1  14   2       94.85      123.32      5.54 o 
   2  14   2       12.01       11.39      2.90 o 
   3  14   2       38.28       40.47      6.09 o 
   4  14   2       67.04       68.84     10.14 o 
   5  14   2       45.81       33.84     11.37 o 
  -5  15   2      260.79      249.14     18.94 o 
  -4  15   2      286.73      286.73     13.97 o 
  -3  15   2        8.84        6.38      3.60 o 
  -2  15   2      375.38      340.62      9.78 o 
  -1  15   2      173.06      203.00     15.82 o 
   0  15   2      801.28      791.16     15.25 o 
   1  15   2        2.49        6.44      2.33 o 
   2  15   2      179.19      184.44      6.55 o 
   3  15   2      255.52      238.00     12.84 o 
   4  15   2        0.04        8.41      5.73 o 
   5  15   2       96.35      120.38     29.49 o 
  -5  16   2        0.23       11.96      8.64 o 
  -4  16   2      896.65      847.54     21.67 o 
  -3  16   2        3.61        0.68      3.40 o 
  -2  16   2      424.27      452.07     12.73 o 
  -1  16   2     1606.56     1618.89     21.80 o 
   0  16   2     1074.24     1074.68     14.56 o 
   1  16   2      100.86      133.70      6.62 o 
   2  16   2       46.14       45.08      4.78 o 
   3  16   2     1151.48     1052.77     21.06 o 
   4  16   2        1.78        6.00      5.60 o 
   5  16   2      145.02      123.02     23.52 o 
  -5  17   2       52.62       35.74     10.13 o 
  -4  17   2       78.55       76.10      6.78 o 
  -3  17   2        4.40        4.45      4.47 o 
  -2  17   2        0.23       -0.02      2.69 o 
  -1  17   2       99.56      115.81      6.71 o 
   0  17   2     1078.37     1088.76     15.94 o 
   1  17   2       10.07       13.43      3.08 o 
   2  17   2       23.51       17.74      3.40 o 
   3  17   2      231.58      280.44     12.94 o 
   4  17   2       65.45       64.21      8.79 o 
   5  17   2       36.06       51.07     19.51 o 
  -5  18   2      221.73      209.31     17.67 o 
  -4  18   2       71.33       84.84      7.06 o 
  -3  18   2       42.05       41.29      6.20 o 
  -2  18   2        0.08        4.70      3.47 o 
  -1  18   2      207.79      193.41      7.19 o 
   0  18   2        2.06        4.47      3.05 o 
   1  18   2      175.42      160.59      6.35 o 
   2  18   2       90.96       94.68      5.83 o 
   3  18   2      324.12      339.52     12.98 o 
   4  18   2        6.86        8.97      6.24 o 
   5  18   2        3.56        5.81      8.79 o 
  -5  19   2       53.76       76.46     14.31 o 
  -4  19   2      394.21      398.79     12.34 o 
  -3  19   2      121.32      123.65     15.62 o 
  -2  19   2        4.63        2.68      3.24 o 
  -1  19   2     1136.39     1082.06     16.28 o 
   0  19   2        0.27       -0.56      2.90 o 
   1  19   2       43.75       37.60      3.92 o 
   2  19   2     1318.18     1217.92     18.06 o 
   3  19   2      949.07      879.98     19.93 o 
   4  19   2       73.50       67.75      8.93 o 
   5  19   2        0.01       -0.83      8.47 o 
  -5  20   2       16.68       13.56      9.16 o 
  -4  20   2      126.32      116.14      8.44 o 
  -3  20   2        0.00        3.46      4.68 o 
  -2  20   2      128.13      130.65     10.36 o 
  -1  20   2      687.75      785.60     13.96 o 
   0  20   2      334.71      327.10      9.34 o 
   1  20   2     1160.52     1122.45     15.74 o 
   2  20   2      806.88      782.10     14.29 o 
   3  20   2      358.81      350.87     13.25 o 
   4  20   2        1.48        5.73      6.05 o 
   5  20   2        0.04       -0.45      8.32 o 
  -5  21   2        0.00      -10.43      7.84 o 
  -4  21   2        2.96       11.90      5.90 o 
  -3  21   2       12.21        2.47      4.88 o 
  -2  21   2       53.88       40.04      7.31 o 
  -1  21   2       60.81       38.61      4.68 o 
   0  21   2       17.78       17.62      3.88 o 
   1  21   2       22.60       33.21      3.90 o 
   2  21   2      290.52      299.14      9.35 o 
   3  21   2        5.67       -1.60      4.84 o 
   4  21   2      128.02      105.41     10.59 o 
   5  21   2       35.62       32.99     10.48 o 
  -5  22   2        3.00       -8.65     12.86 o 
  -4  22   2      199.44      179.54     13.38 o 
  -3  22   2       12.85        4.45      5.08 o 
  -2  22   2      267.93      233.32     10.85 o 
  -1  22   2       16.47       14.04      3.93 o 
   0  22   2        7.40       12.36      3.81 o 
   1  22   2       25.05       25.60      3.91 o 
   2  22   2       76.68       88.44      6.48 o 
   3  22   2        0.59       -0.20      5.25 o 
   4  22   2        6.36        2.90      6.45 o 
   5  22   2       18.99       13.12      9.83 o 
  -5  23   2       36.15       12.81     14.15 o 
  -4  23   2       20.36       19.66      7.94 o 
  -3  23   2       56.54       41.06      7.13 o 
  -2  23   2       25.15       34.65      6.54 o 
  -1  23   2      284.92      284.46     10.39 o 
   0  23   2      192.85      181.56      8.41 o 
   1  23   2       33.04       35.76      4.31 o 
   2  23   2      338.38      327.19     12.12 o 
   3  23   2       21.89       16.98      7.90 o 
   4  23   2      115.52      137.71     11.63 o 
   5  23   2       14.00       12.78     10.00 o 
  -5  24   2        6.96       -1.32     12.44 o 
  -4  24   2        0.05       -9.51      6.60 o 
  -3  24   2      232.79      242.41     13.14 o 
  -2  24   2       15.05       12.83      5.73 o 
  -1  24   2       45.99       48.80      6.49 o 
   0  24   2      378.38      351.06     10.66 o 
   1  24   2        1.87        6.47      3.39 o 
   2  24   2       41.65       33.75      6.30 o 
   3  24   2       15.11        8.72      6.14 o 
   4  24   2        0.02        9.35      7.12 o 
  -5  25   2        5.55       16.50     14.05 o 
  -4  25   2       33.35       21.56      8.37 o 
  -3  25   2       12.60        9.41      5.98 o 
  -2  25   2       77.10       74.01      8.40 o 
  -1  25   2        0.65        1.44      4.48 o 
   0  25   2      168.96      144.95      8.17 o 
   1  25   2      423.92      402.81     11.77 o 
   2  25   2       69.04       47.86      6.89 o 
   3  25   2       33.77       14.45      6.89 o 
   4  25   2        1.03        6.12      7.29 o 
  -5  26   2        6.22       -0.97      7.81 o 
  -4  26   2        5.85        3.18      7.69 o 
  -3  26   2       50.95       31.32      7.58 o 
  -2  26   2       38.70       39.04      7.26 o 
  -1  26   2      456.03      468.31     15.04 o 
   0  26   2      109.07      101.90      7.44 o 
   1  26   2      126.77      143.80      8.69 o 
   2  26   2      219.99      179.47     10.95 o 
   3  26   2       22.75       20.70      7.11 o 
   4  26   2      122.53      135.92     17.84 o 
  -4  27   2       14.59        6.36      8.24 o 
  -3  27   2       61.37       41.30      7.98 o 
  -2  27   2      145.39      121.89     10.34 o 
  -1  27   2        7.39        9.61      5.41 o 
   0  27   2      433.88      483.89     13.12 o 
   1  27   2     1141.18     1215.99     23.32 o 
   2  27   2       28.63       15.06      5.85 o 
   3  27   2       24.35       12.48      6.67 o 
   4  27   2       23.75       13.87      7.78 o 
  -4  28   2       67.66       50.18     10.77 o 
  -3  28   2      239.56      237.00     14.31 o 
  -2  28   2      120.15      163.83     11.85 o 
  -1  28   2      233.60      219.22     12.47 o 
   0  28   2      500.79      452.34     13.01 o 
   1  28   2     1240.66     1194.70     23.61 o 
   2  28   2      203.73      205.91     13.00 o 
   3  28   2        3.43       -6.62      5.91 o 
   4  28   2       25.03       19.51      8.59 o 
  -4  29   2       31.95       29.08     10.14 o 
  -3  29   2      282.50      268.76     14.81 o 
  -2  29   2      285.62      313.16     15.94 o 
  -1  29   2      349.67      357.64     14.46 o 
   0  29   2       69.83      100.69      8.44 o 
   1  29   2        0.11        6.93      4.76 o 
   2  29   2        6.70        5.20      5.86 o 
   3  29   2        3.82       -0.62      6.86 o 
   4  29   2       71.68       68.09     10.81 o 
  -4  30   2        9.53       -4.04      8.34 o 
  -3  30   2       89.12      101.10     11.12 o 
  -2  30   2      505.97      490.69     26.18 o 
  -1  30   2      214.23      207.13     14.40 o 
   0  30   2      154.74      150.91     10.09 o 
   1  30   2       92.41       79.23     12.65 o 
   2  30   2        3.21       -1.74      6.51 o 
   3  30   2       23.09       18.73      7.86 o 
   4  30   2        2.92        3.22      7.96 o 
  -4  31   2        6.67       -1.94      9.16 o 
  -3  31   2       64.23       49.87     10.96 o 
  -2  31   2       83.20       98.87     15.21 o 
  -1  31   2      142.82      177.07     14.40 o 
   0  31   2      403.18      396.27     15.54 o 
   1  31   2      281.36      251.76     18.89 o 
   2  31   2       54.93       52.05     13.21 o 
   3  31   2       41.06       40.51      8.54 o 
   4  31   2        1.34       -2.91      8.05 o 
  -4  32   2       96.28       95.96     14.05 o 
  -3  32   2      328.65      307.06     19.96 o 
  -2  32   2      262.32      257.02     15.62 o 
  -1  32   2       11.11       22.03      7.07 o 
   0  32   2      243.10      221.46     15.38 o 
   1  32   2       12.23       10.26      5.97 o 
   2  32   2        0.03        0.19      7.79 o 
   3  32   2       38.38       48.49      9.14 o 
   4  32   2        5.85        3.58      8.37 o 
  -4  33   2       32.10       28.25     10.76 o 
  -3  33   2       64.08       29.71      8.61 o 
  -2  33   2      109.89      115.94     11.46 o 
  -1  33   2       10.35       15.33      6.99 o 
   0  33   2        0.07        2.37      5.80 o 
   1  33   2      203.54      191.20     12.83 o 
   2  33   2       58.68       87.83     12.89 o 
   3  33   2       38.24       61.05     12.45 o 
  -3  34   2        4.05        2.65      7.37 o 
  -2  34   2        1.76        6.83      7.27 o 
  -1  34   2       12.09        9.29      6.81 o 
   0  34   2       56.10       38.23      8.28 o 
   1  34   2        7.53        6.53      7.36 o 
   2  34   2       31.89       26.44      9.49 o 
   3  34   2       24.14       55.59     12.62 o 
  -3  35   2        0.09       -0.19      7.23 o 
  -2  35   2       37.76       48.80      9.21 o 
  -1  35   2        0.11       -4.76      6.29 o 
   0  35   2       21.30       29.05      8.02 o 
   1  35   2        0.13        6.73      6.75 o 
   2  35   2        1.74        4.19      8.65 o 
   3  35   2       41.21       57.82     13.40 o 
  -3  36   2       11.14       36.38     11.45 o 
  -2  36   2       47.50       29.98      8.72 o 
  -1  36   2        6.39        7.43      7.59 o 
   0  36   2        2.98        1.64      7.20 o 
   1  36   2        1.77       -6.00      6.53 o 
   2  36   2       52.94       73.54     12.41 o 
   3  36   2      170.12      197.88     19.12 o 
  -3  37   2      191.38      198.26     19.60 o 
  -2  37   2       48.49       40.32      9.42 o 
  -1  37   2       50.95       55.00     10.55 o 
   0  37   2        5.10       13.02      8.55 o 
   1  37   2        5.00        0.45      6.97 o 
   2  37   2       30.03       55.17     13.55 o 
   3  37   2        0.78        8.91     10.73 o 
  -3  38   2        0.05       17.04     11.25 o 
  -2  38   2       11.78       10.30      7.91 o 
  -1  38   2       14.07       14.28      8.08 o 
   0  38   2       15.98        6.19      8.27 o 
   1  38   2       15.35       23.91      9.52 o 
   2  38   2       36.76       45.49     14.67 o 
  -2  39   2        5.39       12.37      8.46 o 
  -1  39   2       26.15       49.20     10.08 o 
   0  39   2       21.88       10.29     10.44 o 
   1  39   2        2.11        6.21      9.19 o 
   2  39   2       15.59       17.98     12.77 o 
  -2  40   2       22.79       36.15     10.00 o 
  -1  40   2        2.59        3.44      7.95 o 
   0  40   2        7.68        3.07      8.07 o 
   1  40   2       27.65       34.57     17.00 o 
   2  40   2       19.36       21.50     13.63 o 
  -2  41   2        0.17        0.71      8.23 o 
  -1  41   2        0.86       -8.58      8.14 o 
   0  41   2        0.01       -1.68      8.45 o 
   1  41   2       33.63       59.51     18.70 o 
   2  41   2       56.17       86.91     18.92 o 
  -1  42   2       86.84      166.38     15.60 o 
   0  42   2        7.87       48.28     16.72 o 
   1  42   2        4.43        1.70     13.60 o 
  -1  43   2        4.02        4.84      8.70 o 
   0  43   2       24.29       45.84     13.02 o 
   1  43   2       27.63        8.50     15.87 o 
  -6   1   3        1.14        1.99      9.81 o 
  -5   1   3       98.97       95.82      6.87 o 
  -4   1   3       82.11       77.29      5.93 o 
  -3   1   3       27.79       31.98      3.95 o 
  -2   1   3      612.93      624.97      9.44 o 
  -1   1   3        0.13       -1.07      2.98 o 
   0   1   3      312.40      275.73      6.02 o 
   1   1   3      197.99      207.63      7.97 o 
   2   1   3      379.98      415.79     18.16 o 
   3   1   3        7.51        7.88      7.74 o 
   4   1   3        0.61       19.90     27.49 o 
   5   1   3       11.99       98.26     23.42 o 
  -6   2   3        4.74       19.84     14.73 o 
  -5   2   3       48.60       48.08      5.65 o 
  -4   2   3      151.21      152.49      7.85 o 
  -3   2   3      363.80      330.09      8.54 o 
  -2   2   3      442.47      434.10      8.89 o 
  -1   2   3      866.07      921.34     16.47 o 
   0   2   3      695.51      725.87     10.14 o 
   1   2   3     1582.91     1449.54     16.90 o 
   2   2   3       74.40       91.64      5.93 o 
   3   2   3      295.99      298.69     20.62 o 
   4   2   3      130.82      187.09     44.20 o 
   5   2   3        0.05       38.75     16.45 o 
  -6   3   3        5.72       23.80     14.73 o 
  -5   3   3       24.50       28.03      5.69 o 
  -4   3   3       69.97       89.49      6.25 o 
  -3   3   3      130.09      136.43      6.93 o 
  -2   3   3      166.89      169.53      5.45 o 
  -1   3   3      157.65      185.98      6.47 o 
   0   3   3     1937.54     1736.65     18.27 o 
   1   3   3      266.06      257.27      9.46 o 
   2   3   3       14.44       14.86      4.16 o 
   4   3   3      113.05      146.40     28.32 o 
   5   3   3        5.71       47.88     16.88 o 
  -6   4   3        3.29      -13.60     12.47 o 
  -5   4   3        0.41       16.04      5.15 o 
  -4   4   3        6.97        7.68      3.83 o 
  -3   4   3       61.15       73.44      5.14 o 
  -2   4   3      137.40      138.28      5.28 o 
  -1   4   3       58.64       62.40      4.17 o 
   0   4   3     3586.54     3532.19     35.17 o 
   1   4   3     2295.42     2420.83     25.97 o 
   2   4   3     1291.91     1389.95     26.26 o 
   3   4   3      793.67      604.99     47.88 o 
   4   4   3       17.60       22.79     17.70 o 
   5   4   3        9.18       86.14     30.89 o 
  -6   5   3        4.45       47.10     51.98 o 
  -5   5   3      273.85      268.62     11.73 o 
  -4   5   3       78.10       73.70      5.97 o 
  -3   5   3        4.21        9.80      3.01 o 
  -2   5   3     3590.20     3707.46     32.52 o 
  -1   5   3     1768.23     1877.54     24.08 o 
   0   5   3     1942.80     1742.72     27.81 o 
   1   5   3      358.86      394.77     12.68 o 
   2   5   3      320.13      305.09     12.38 o 
   3   5   3      511.30      451.50     14.47 o 
   4   5   3       49.61       55.54     16.83 o 
   5   5   3       33.06      149.43     26.41 o 
  -6   6   3       12.38       47.07     33.52 o 
  -5   6   3       20.09       34.32      6.51 o 
  -4   6   3       98.07       77.41      6.08 o 
  -3   6   3      152.66      150.38      7.04 o 
  -2   6   3       23.72       51.19      3.88 o 
  -1   6   3      509.17      544.64     10.82 o 
   0   6   3      280.40      299.32     14.41 o 
   1   6   3      553.17      576.56     11.95 o 
   2   6   3      374.48      351.35     17.35 o 
   3   6   3        0.32        2.82      8.31 o 
   4   6   3      301.61      277.44     18.87 o 
   5   6   3       61.86      174.52     29.04 o 
  -6   7   3      224.97      188.64     23.76 o 
  -5   7   3      280.96      265.47     12.94 o 
  -4   7   3       43.60       52.07      5.56 o 
  -3   7   3       10.70        8.35      2.93 o 
  -2   7   3      886.36      922.55     11.02 o 
  -1   7   3       21.36       17.88      3.04 o 
   0   7   3     1455.29     1416.38     34.48 o 
   1   7   3      737.31      742.94     18.24 o 
   2   7   3      250.38      256.73     15.87 o 
   3   7   3      501.93      452.93     22.41 o 
   4   7   3      651.83      542.89     23.17 o 
   5   7   3       27.42      198.89     30.60 o 
  -6   8   3        5.12       23.84     12.80 o 
  -5   8   3        7.29       30.44      6.53 o 
  -4   8   3      218.99      208.27     14.53 o 
  -3   8   3      172.49      197.46      9.29 o 
  -2   8   3     4475.13     4352.26     34.81 o 
  -1   8   3      326.08      349.01     13.33 o 
   0   8   3      308.41      250.93      9.00 o 
   1   8   3      808.10      925.77     14.55 o 
   2   8   3       35.71       19.77      5.04 o 
   3   8   3      361.78      369.89     14.72 o 
   4   8   3        4.40       17.51     10.57 o 
   5   8   3       68.98      198.34     31.82 o 
  -6   9   3       15.14       27.15     11.61 o 
  -5   9   3      385.20      374.89     23.11 o 
  -4   9   3        0.29        5.49      4.22 o 
  -3   9   3       17.81       18.14      2.82 o 
  -2   9   3        3.52       12.39      2.18 o 
  -1   9   3       24.15       34.21      4.28 o 
   0   9   3      897.58      970.65     16.62 o 
   1   9   3       16.38       42.06      4.15 o 
   2   9   3       35.59       37.05      8.71 o 
   3   9   3      646.40      606.83     18.14 o 
   4   9   3      326.67      299.63     32.23 o 
   5   9   3       31.45      134.37     68.01 o 
  -5  10   3       45.19       58.25     14.15 o 
  -4  10   3      101.73      110.40     10.10 o 
  -3  10   3       19.01       21.36      2.39 o 
  -2  10   3      481.74      474.31     12.63 o 
  -1  10   3       27.88       44.49      5.30 o 
   0  10   3        0.02       -0.67      3.64 o 
   1  10   3      234.96      167.06      6.70 o 
   2  10   3       83.72       69.51      6.95 o 
   3  10   3      639.75      684.84     18.22 o 
   4  10   3        9.63       24.07     12.23 o 
   5  10   3       20.23      139.57     47.89 o 
  -5  11   3      314.10      313.58     21.10 o 
  -4  11   3      126.82      106.39     16.15 o 
  -3  11   3      330.89      310.48     10.05 o 
  -2  11   3      634.28      680.35     12.02 o 
  -1  11   3       32.21       27.88      4.76 o 
   0  11   3      197.73      188.65      7.78 o 
   1  11   3      304.35      311.58      8.40 o 
   2  11   3       86.91       81.35      7.30 o 
   3  11   3      174.95      187.00     14.56 o 
   4  11   3      146.92      175.29     19.06 o 
   5  11   3       24.35       86.33     60.42 o 
  -5  12   3       47.35       67.82     15.62 o 
  -4  12   3        3.72        9.41      5.85 o 
  -3  12   3       82.31       80.44      4.61 o 
  -2  12   3      804.65      863.89     26.80 o 
  -1  12   3      184.10      160.01      7.26 o 
   0  12   3      335.38      411.09     10.60 o 
   1  12   3     2263.87     2432.92     28.58 o 
   2  12   3        0.84       -4.22      4.10 o 
   3  12   3      101.98       99.40      9.40 o 
   4  12   3      104.72      107.51     18.21 o 
   5  12   3       67.13       80.85     28.14 o 
  -5  13   3       63.55       62.98     11.96 o 
  -4  13   3      183.66      170.35     12.06 o 
  -3  13   3      323.05      324.23      7.93 o 
  -2  13   3        8.33        5.66      4.02 o 
  -1  13   3      310.65      278.22     12.53 o 
   0  13   3      364.83      359.35     11.94 o 
   1  13   3        0.00       -2.73      2.73 o 
   2  13   3      111.17      124.06     11.74 o 
   3  13   3      218.96      248.84     18.60 o 
   4  13   3      490.61      429.17     20.93 o 
   5  13   3       61.26      106.35     31.33 o 
  -5  14   3      143.27      136.24     25.17 o 
  -4  14   3        0.61        3.26      5.97 o 
  -3  14   3      828.38      843.20     14.99 o 
  -2  14   3      312.27      284.55     18.12 o 
  -1  14   3      300.51      317.55     10.03 o 
   0  14   3      528.82      533.32      9.91 o 
   1  14   3      140.91      160.36      7.15 o 
   2  14   3       12.34       14.75      5.31 o 
   3  14   3       82.03       83.78      9.44 o 
   4  14   3       53.38       66.82     12.30 o 
   5  14   3        2.89       45.99     29.90 o 
  -5  15   3       91.75      111.92     14.75 o 
  -4  15   3       11.89       19.88      8.16 o 
  -3  15   3      348.88      369.97     10.34 o 
  -2  15   3      613.74      626.07     25.13 o 
  -1  15   3      565.37      517.76     12.56 o 
   0  15   3        5.00       11.72      2.73 o 
   1  15   3       37.28       23.61      3.91 o 
   2  15   3       11.52       11.76      5.06 o 
   3  15   3       99.89       84.22      9.52 o 
   4  15   3        5.32       -0.94      7.74 o 
   5  15   3       10.17       18.67     14.31 o 
  -5  16   3      159.65      152.24     20.92 o 
  -4  16   3      109.73       92.12     12.23 o 
  -3  16   3        2.88        4.87      4.60 o 
  -2  16   3        0.30       -1.40      3.76 o 
  -1  16   3      634.10      625.76     13.34 o 
   0  16   3      199.55      221.73      6.13 o 
   1  16   3      219.91      239.89      7.53 o 
   2  16   3       27.76       42.57      6.99 o 
   3  16   3      121.40      114.75     13.90 o 
   4  16   3       59.38       71.81     12.65 o 
   5  16   3        0.68        9.75     16.44 o 
  -5  17   3        4.48       -2.27     12.24 o 
  -4  17   3      285.85      243.12     17.25 o 
  -3  17   3      107.30      121.83      9.24 o 
  -1  17   3       28.98       42.26      5.16 o 
   0  17   3       56.84       86.48      4.57 o 
   1  17   3      181.26      192.82      7.13 o 
   2  17   3      294.59      271.96     11.02 o 
   3  17   3      114.80      121.31      9.78 o 
   4  17   3        1.05       -0.92      7.45 o 
   5  17   3        3.12       27.31     21.55 o 
  -5  18   3       37.76       27.03     15.08 o 
  -4  18   3        0.14        6.93      5.17 o 
  -3  18   3      143.51      129.61      9.26 o 
  -2  18   3       49.13       49.10      6.96 o 
  -1  18   3        9.28        8.03      4.77 o 
   0  18   3       42.42       45.07      3.61 o 
   1  18   3      117.52      128.82      6.61 o 
   2  18   3      112.40       96.75      8.04 o 
   3  18   3       91.14       94.85      9.30 o 
   4  18   3        1.22        3.84      6.35 o 
   5  18   3       24.21       23.35     18.45 o 
  -5  19   3      126.53      132.38     21.97 o 
  -4  19   3        0.45       10.22      5.49 o 
  -3  19   3        6.52        3.37      5.12 o 
  -2  19   3       20.70       11.82      4.53 o 
  -1  19   3      144.64      147.74      8.22 o 
   0  19   3       73.35       65.96      7.07 o 
   1  19   3      595.65      615.89     11.24 o 
   2  19   3      952.29      901.74     19.04 o 
   3  19   3      105.59      111.84      9.57 o 
   4  19   3        4.47        4.22      6.63 o 
   5  19   3       19.60       34.35     16.29 o 
  -5  20   3      194.16      254.49     47.60 o 
  -4  20   3      305.95      290.67     12.90 o 
  -3  20   3      168.53      148.36     10.17 o 
  -2  20   3      148.72      141.51     10.38 o 
  -1  20   3      447.86      438.78     12.21 o 
   0  20   3      407.04      419.41     18.09 o 
   1  20   3       21.64       23.91      3.81 o 
   2  20   3      225.64      231.74     11.02 o 
   3  20   3        3.90        9.91      6.14 o 
   4  20   3        2.49       -3.21      6.17 o 
   5  20   3      105.80      134.53     24.11 o 
  -5  21   3       14.92        7.53     15.58 o 
  -4  21   3       95.51       99.43      9.27 o 
  -3  21   3       53.75       50.78      7.23 o 
  -2  21   3       63.28       61.14      8.00 o 
  -1  21   3      514.16      498.41     14.92 o 
   0  21   3       87.72       94.49      7.57 o 
   1  21   3       21.42       23.16      3.78 o 
   2  21   3      631.83      582.26     16.19 o 
   3  21   3      296.91      287.13     14.50 o 
   4  21   3        2.57        7.01      8.32 o 
   5  21   3       37.51       36.07     12.57 o 
  -5  22   3       11.45       12.87     14.36 o 
  -4  22   3       15.71       10.75      6.79 o 
  -3  22   3       62.47       53.32      7.40 o 
  -2  22   3        8.98        1.94      5.40 o 
  -1  22   3      122.08      123.93      9.46 o 
   0  22   3      520.62      548.35     15.16 o 
   1  22   3      492.19      496.41     10.62 o 
   2  22   3        1.22        4.89      4.98 o 
   3  22   3       24.86       21.72      6.77 o 
   4  22   3        0.00        0.19      6.60 o 
  -5  23   3       13.79       44.12     16.55 o 
  -4  23   3       49.65       37.06      7.99 o 
  -3  23   3      213.70      225.91     11.80 o 
  -2  23   3        7.80       -1.29      5.03 o 
  -1  23   3       54.41       73.74     10.16 o 
   0  23   3      753.36      733.12     15.49 o 
   1  23   3      390.74      426.42     11.06 o 
   2  23   3      708.74      660.75     17.12 o 
   3  23   3      176.49      163.24     12.05 o 
   4  23   3        2.29        2.20      7.11 o 
  -5  24   3        0.01       -1.30     12.53 o 
  -4  24   3       48.31       55.76      8.73 o 
  -3  24   3        7.04        5.18      5.95 o 
  -2  24   3      462.01      461.31     15.64 o 
  -1  24   3       36.89       46.48      7.07 o 
   0  24   3      439.13      437.22     12.57 o 
   1  24   3      805.14      784.38     13.68 o 
   2  24   3      136.55      119.34      9.62 o 
   3  24   3      488.34      436.81     16.22 o 
   4  24   3      200.05      198.15     15.66 o 
  -5  25   3        9.97        5.82     13.94 o 
  -4  25   3      128.31      131.18     12.18 o 
  -3  25   3        0.56       -8.08      5.11 o 
  -2  25   3       14.52       22.35      6.54 o 
  -1  25   3       27.51       23.72      6.26 o 
   0  25   3       54.20       56.21      6.03 o 
   1  25   3        0.29       -4.84      3.24 o 
   2  25   3        3.68       -1.55      4.80 o 
   3  25   3      119.19      137.71     11.91 o 
   4  25   3       19.19       25.07      8.40 o 
  -4  26   3       35.97       27.14      8.06 o 
  -3  26   3       24.08       19.89      6.92 o 
  -2  26   3       14.59       11.86      6.45 o 
  -1  26   3      292.41      258.96     12.81 o 
   0  26   3      279.18      279.91     12.42 o 
   1  26   3      649.30      666.81     13.91 o 
   2  26   3       87.60       83.26     11.19 o 
   3  26   3      197.82      178.83     14.40 o 
   4  26   3      140.61      186.55     14.84 o 
  -4  27   3       34.36       23.63      8.36 o 
  -3  27   3       30.96       40.24      8.08 o 
  -2  27   3       40.34       38.38      7.75 o 
  -1  27   3        4.66        5.98      5.77 o 
   0  27   3      204.21      218.93     11.49 o 
   1  27   3       85.84      100.61      7.02 o 
   2  27   3      130.31      112.02      9.63 o 
   3  27   3       40.70       28.39      8.36 o 
   4  27   3        1.63        7.23      8.03 o 
  -4  28   3       27.35        7.95      8.62 o 
  -3  28   3      457.14      447.89     21.10 o 
  -2  28   3       29.53       30.69      7.27 o 
  -1  28   3        0.01       -1.91      5.52 o 
   0  28   3      410.29      466.57     16.17 o 
   1  28   3       71.09       89.23      8.19 o 
   2  28   3        0.28        1.78      5.70 o 
   3  28   3       24.53       13.95     10.22 o 
   4  28   3        5.91        7.64      8.13 o 
  -4  29   3       80.92       70.82     12.04 o 
  -3  29   3       14.91       33.10      7.83 o 
  -2  29   3      133.18      143.31     14.95 o 
  -1  29   3       53.38       58.38      8.56 o 
   0  29   3      886.24      850.11     21.64 o 
   1  29   3      104.51      111.11      9.05 o 
   2  29   3        3.55        0.51      5.74 o 
   3  29   3        0.05        1.11      6.89 o 
   4  29   3       10.56       15.30      8.77 o 
  -4  30   3        4.25       -0.87      8.85 o 
  -3  30   3       89.19       89.25     10.79 o 
  -2  30   3       13.36       23.47      7.41 o 
  -1  30   3       28.11       27.23      7.13 o 
   0  30   3        0.08        8.04      6.10 o 
   1  30   3       20.74        5.86      5.53 o 
   2  30   3       47.13       37.12     10.81 o 
   3  30   3        4.92       -4.12     11.83 o 
   4  30   3       17.07       32.55     13.73 o 
  -4  31   3        8.27       12.93      9.28 o 
  -3  31   3        6.42        6.57      7.24 o 
  -2  31   3        1.41        1.45      6.31 o 
  -1  31   3        0.90       -2.46      5.83 o 
   0  31   3       10.19        8.47      6.35 o 
   1  31   3       66.63       73.09     18.24 o 
   2  31   3       67.99       74.43      9.35 o 
   3  31   3       26.23       24.29      8.67 o 
  -4  32   3       19.07       13.04     10.01 o 
  -3  32   3        0.00       -6.37      6.66 o 
  -2  32   3       46.39       29.02      7.88 o 
  -1  32   3      108.39      101.64     10.69 o 
   0  32   3      197.48      180.34     12.99 o 
   1  32   3        7.71       -0.48      6.04 o 
   2  32   3       70.20       66.60     14.88 o 
   3  32   3        3.82        4.03      7.32 o 
  -3  33   3      166.24      170.08     13.98 o 
  -2  33   3        2.51        8.79      7.57 o 
  -1  33   3      102.00      133.53     12.17 o 
   0  33   3       70.54       66.79      9.45 o 
   1  33   3        3.22       -0.93      8.28 o 
   2  33   3       15.89       19.84      9.48 o 
   3  33   3      109.32      162.23     22.99 o 
  -3  34   3        6.56       14.13      8.24 o 
  -2  34   3      102.45      121.50     12.23 o 
  -1  34   3        7.10       13.89      7.39 o 
   0  34   3        9.57        4.32      6.99 o 
   1  34   3       69.71       41.92     14.83 o 
   2  34   3        0.47       -2.92      9.21 o 
   3  34   3        0.00       -2.04      7.69 o 
  -3  35   3        4.70       -2.28      7.50 o 
  -2  35   3       21.82       24.26      8.61 o 
  -1  35   3       37.11       25.84      8.35 o 
   0  35   3        0.03       -0.39      7.51 o 
   1  35   3        8.92        9.35     10.75 o 
   2  35   3        1.24      -10.07     10.50 o 
   3  35   3       19.03       15.06     10.99 o 
  -3  36   3      214.98      233.07     16.76 o 
  -2  36   3       25.03       32.78      9.02 o 
  -1  36   3       79.20       72.12     15.62 o 
   0  36   3       19.99        8.67      7.57 o 
   1  36   3        0.17       -0.73     10.20 o 
   2  36   3       12.97       22.05     12.58 o 
   3  36   3       38.49       46.81     23.07 o 
  -3  37   3        0.00       -2.43      8.38 o 
  -2  37   3        0.68        0.83      7.73 o 
  -1  37   3       42.75       25.53      8.58 o 
   0  37   3       11.48        6.09      8.13 o 
   1  37   3       10.78       10.31     18.42 o 
   2  37   3        6.20       -1.21     11.30 o 
  -2  38   3        1.62       -5.08      7.79 o 
  -1  38   3       26.09       13.61      8.75 o 
   0  38   3        7.24       10.89      8.43 o 
   1  38   3        8.04        6.98     32.87 o 
   2  38   3        7.65       26.29     20.97 o 
  -2  39   3        7.91        4.73      8.41 o 
  -1  39   3       46.21       72.75     11.45 o 
   0  39   3       71.58       90.30     17.05 o 
   1  39   3       27.70       13.98     21.54 o 
   2  39   3       11.06       18.53     13.04 o 
  -2  40   3        5.30        9.40      9.98 o 
  -1  40   3       42.32       61.23     14.08 o 
   0  40   3      119.24      139.43     21.50 o 
   1  40   3       23.76       45.90     18.14 o 
  -1  41   3        1.85        0.61      8.14 o 
   0  41   3       13.21       17.49     10.13 o 
   1  41   3        1.55       -7.37     13.03 o 
  -1  42   3       25.51       24.17      9.73 o 
   0  42   3       14.44        8.39      9.88 o 
  -5   0   4       19.91       25.27     14.11 o 
  -4   0   4        3.63        4.59      5.18 o 
  -3   0   4       22.38       30.74      6.96 o 
  -2   0   4      366.14      380.10     20.37 o 
  -1   0   4     3161.16     3195.95     42.72 o 
   0   0   4      245.16      276.05     11.95 o 
   1   0   4      188.60      239.37     10.78 o 
   2   0   4      257.09      233.51     12.96 o 
   3   0   4      303.86      318.40     22.74 o 
   4   0   4       10.69       10.77     23.80 o 
   5   0   4      169.31      335.50     53.84 o 
  -6   1   4        0.66       27.29     11.57 o 
  -5   1   4       16.67       19.94      5.24 o 
  -4   1   4      165.33      166.15      8.13 o 
  -3   1   4      659.43      609.32     15.63 o 
  -2   1   4     3407.79     3418.70     35.93 o 
  -1   1   4     1694.52     1734.54     30.18 o 
   0   1   4     2348.78     2162.50     22.23 o 
   1   1   4        5.65        8.39      3.37 o 
   2   1   4      264.64      283.46      8.22 o 
   3   1   4       60.63       49.30     11.44 o 
   4   1   4       33.99       43.98     19.93 o 
   5   1   4      106.15      208.71     29.05 o 
  -6   2   4       20.66       33.46     12.10 o 
  -5   2   4       65.21       77.25      6.84 o 
  -4   2   4        2.83        3.55      3.91 o 
  -3   2   4       18.08       22.20      5.14 o 
  -2   2   4      320.73      317.08     10.17 o 
  -1   2   4      539.64      495.68      9.06 o 
   0   2   4       61.19       56.19      4.90 o 
   1   2   4        6.87        5.75      4.11 o 
   2   2   4        0.13        2.27      9.63 o 
   3   2   4      144.73      149.95     15.52 o 
   4   2   4      122.07      139.99     33.15 o 
   5   2   4       15.72      103.83     37.69 o 
  -5   3   4      305.25      302.81     12.24 o 
  -4   3   4        1.31       -1.19      4.24 o 
  -3   3   4       18.53       24.00      3.41 o 
  -2   3   4      390.13      386.40     12.69 o 
  -1   3   4        2.73        5.22      4.54 o 
   0   3   4      118.00      121.52      6.46 o 
   1   3   4      336.04      379.40     18.62 o 
   2   3   4      472.62      407.16     29.73 o 
   3   3   4       51.10       54.16     11.26 o 
   4   3   4       45.80       62.66     21.23 o 
   5   3   4       25.08      186.52     52.99 o 
  -5   4   4       75.11       84.86      8.84 o 
  -4   4   4       62.99       60.50      7.05 o 
  -3   4   4     1163.37     1134.77     21.78 o 
  -2   4   4     1995.06     2179.90     30.03 o 
  -1   4   4     1590.24     1606.23     18.55 o 
   0   4   4      538.61      554.19     11.82 o 
   1   4   4      216.33      222.26     10.25 o 
   3   4   4        7.78       10.84      9.29 o 
   4   4   4      391.56      384.48     66.59 o 
   5   4   4       21.86       63.88     16.94 o 
  -5   5   4       28.31       34.90      6.90 o 
  -4   5   4        0.17       -2.22      4.49 o 
  -3   5   4      335.42      349.63     11.58 o 
  -2   5   4      114.73      151.28      6.91 o 
  -1   5   4      686.68      730.00     12.61 o 
   0   5   4      275.46      304.13      9.10 o 
   1   5   4      333.63      287.02      7.39 o 
   2   5   4      623.82      324.73     17.00 o 
   3   5   4      165.20      190.99     18.18 o 
   4   5   4       44.77       48.38     19.99 o 
   5   5   4        2.38      104.01     24.37 o 
  -5   6   4      101.31       95.36      9.10 o 
  -4   6   4        6.67        2.05      4.57 o 
  -3   6   4        0.18        1.33      2.76 o 
  -2   6   4       17.17       22.03      3.90 o 
  -1   6   4       12.88        3.69      4.41 o 
   0   6   4      255.53      313.78     13.42 o 
   1   6   4      490.21      459.07     10.40 o 
   2   6   4       31.98       29.73      5.84 o 
   3   6   4      459.54      377.49     21.54 o 
   4   6   4      388.39      387.63     26.45 o 
   5   6   4        5.81      101.78     72.54 o 
  -5   7   4        8.37       21.43      7.84 o 
  -4   7   4        0.94       -0.95      5.43 o 
  -3   7   4        0.01        2.03      2.07 o 
  -2   7   4      639.99      581.10     10.65 o 
  -1   7   4      490.40      428.97     15.54 o 
   0   7   4     1074.68     1126.11     18.23 o 
   1   7   4       92.80      113.34      5.28 o 
   2   7   4        7.60        3.92      4.91 o 
   3   7   4      215.42      219.61     26.12 o 
   4   7   4       37.79       86.02     24.22 o 
   5   7   4       46.77      196.31     31.26 o 
  -5   8   4        2.34        9.30      7.53 o 
  -4   8   4       12.74       22.06      6.87 o 
  -3   8   4      107.35      120.00      4.79 o 
  -2   8   4        6.05       19.28      3.35 o 
  -1   8   4      293.08      304.32      8.92 o 
   0   8   4     1364.04     1603.39     23.18 o 
   1   8   4      381.12      457.26      9.39 o 
   2   8   4      297.45      280.11     13.42 o 
   3   8   4      616.64      555.00     25.68 o 
   4   8   4       24.26       52.86     13.02 o 
   5   8   4        4.35      109.10     47.04 o 
  -5   9   4       33.51       43.09     11.86 o 
  -4   9   4      114.32       86.14      9.74 o 
  -3   9   4      296.20      281.47      6.72 o 
  -2   9   4      665.77      730.38     12.87 o 
  -1   9   4      285.27      307.40      9.03 o 
   0   9   4        9.96       13.23      4.46 o 
   1   9   4       15.74       24.20      3.30 o 
   2   9   4       49.87       39.61      6.58 o 
   3   9   4      356.67      366.38     33.46 o 
   4   9   4       79.85       94.59     16.15 o 
   5   9   4       21.95      173.13     32.43 o 
  -5  10   4      102.12      121.96     12.88 o 
  -4  10   4       18.86       21.37      7.27 o 
  -3  10   4        1.29        7.26      2.81 o 
  -2  10   4       67.16       74.58      5.91 o 
  -1  10   4       62.45       62.34      5.72 o 
   0  10   4       46.17       51.37      6.21 o 
   1  10   4        2.01        0.76      3.11 o 
   2  10   4      398.33      351.17     13.66 o 
   3  10   4      781.81      639.38     19.52 o 
   4  10   4      299.19      269.87     46.59 o 
   5  10   4       54.51      202.95     35.82 o 
  -5  11   4        5.78       18.65     12.57 o 
  -4  11   4        4.01       10.20      7.76 o 
  -3  11   4      129.77      119.39      5.70 o 
  -2  11   4        2.25        1.41      2.63 o 
  -1  11   4       28.40       22.97      5.81 o 
   0  11   4       38.46       44.49      5.81 o 
   1  11   4       32.01       31.57      4.37 o 
   2  11   4        7.61        0.29      8.43 o 
   3  11   4       82.93       73.06     10.96 o 
   4  11   4       88.90       83.33     15.51 o 
   5  11   4        3.10       56.33     20.39 o 
  -5  12   4      112.81      118.05     14.64 o 
  -4  12   4      231.53      254.41     17.15 o 
  -3  12   4      169.00      176.47      8.04 o 
  -2  12   4        2.16        1.11      3.37 o 
  -1  12   4       14.89        3.86      6.05 o 
   0  12   4       90.17      103.27     14.24 o 
   1  12   4        4.09       11.68      3.72 o 
   2  12   4      125.65      149.78     11.05 o 
   3  12   4       28.02       29.06      7.53 o 
   4  12   4      212.15      210.22     50.62 o 
   5  12   4        1.39       24.57     25.60 o 
  -5  13   4        3.54       23.81     10.04 o 
  -4  13   4       70.61       71.18     11.28 o 
  -3  13   4        2.92        5.22      3.74 o 
  -2  13   4        8.42        5.85      3.61 o 
  -1  13   4       12.40       13.00      5.63 o 
   0  13   4       62.70       88.87      6.78 o 
   1  13   4      263.21      241.89      9.31 o 
   2  13   4        0.09        5.18      5.51 o 
   3  13   4        2.98        1.60      8.54 o 
   4  13   4       90.12       98.48     16.83 o 
   5  13   4       15.59       60.00     33.41 o 
  -5  14   4      100.02       76.83     13.17 o 
  -4  14   4        0.08        4.16      7.96 o 
  -3  14   4        0.41       -2.43      4.20 o 
  -2  14   4       20.88        5.42      4.24 o 
  -1  14   4       10.04        5.74      6.13 o 
   0  14   4        1.16        7.16      3.62 o 
   1  14   4      104.26      118.65      7.50 o 
   2  14   4       63.73       64.12      8.81 o 
   3  14   4        6.16        7.49      7.10 o 
   4  14   4      127.30      135.88     18.71 o 
   5  14   4        0.48       22.23     19.22 o 
  -5  15   4       96.06       97.89     14.51 o 
  -4  15   4       14.85        5.54      8.28 o 
  -3  15   4       91.66       99.65      8.29 o 
  -2  15   4      175.31      154.12     18.82 o 
  -1  15   4       46.37       56.67      7.75 o 
   0  15   4      711.07      742.45     15.59 o 
   1  15   4      412.59      418.75     15.98 o 
   2  15   4      134.43      116.27     11.07 o 
   3  15   4        2.30        3.71      7.14 o 
   4  15   4       85.21      101.31     19.87 o 
   5  15   4       11.78       18.35     16.13 o 
  -5  16   4      278.53      251.56     20.10 o 
  -4  16   4       30.66       39.55     10.36 o 
  -3  16   4      169.74      185.74     10.58 o 
  -2  16   4        0.01        1.28      4.53 o 
  -1  16   4      198.26      197.28     11.04 o 
   0  16   4       71.50       81.96      7.75 o 
   1  16   4       16.75       19.56      4.44 o 
   2  16   4      278.22      281.35     14.83 o 
   3  16   4      180.93      190.53     14.75 o 
   4  16   4       47.42       78.47     17.16 o 
   5  16   4        3.29       16.37     18.00 o 
  -5  17   4       45.87       50.76     12.33 o 
  -4  17   4        8.52       10.69      5.04 o 
  -3  17   4       24.72       24.16      7.22 o 
  -2  17   4      114.50      130.66      9.51 o 
  -1  17   4       12.82        3.79     11.37 o 
   0  17   4      539.60      524.00     18.81 o 
   1  17   4        8.99        8.91      4.36 o 
   2  17   4        2.45       -3.32      4.85 o 
   3  17   4       23.72       30.09      9.13 o 
   4  17   4        1.34        7.90      9.50 o 
   5  17   4       80.99      129.81     21.43 o 
  -5  18   4       17.67       24.19     15.52 o 
  -4  18   4       11.04       10.50      5.53 o 
  -3  18   4      120.38      107.32      9.00 o 
  -2  18   4       30.38       32.55      6.46 o 
   0  18   4       54.47       68.89      5.53 o 
   1  18   4      460.00      460.80     13.16 o 
   2  18   4      427.15      460.51     16.53 o 
   3  18   4      489.94      429.19     17.61 o 
   4  18   4        8.17       18.59     10.24 o 
  -5  19   4        0.92       20.08     13.99 o 
  -4  19   4      102.08      111.08     10.39 o 
  -3  19   4       12.80        7.05      5.62 o 
  -2  19   4      261.23      240.77     11.97 o 
   0  19   4       18.33       17.00     27.20 o 
   1  19   4      106.46       95.45      6.34 o 
   2  19   4      453.85      373.62     13.24 o 
   3  19   4        8.60        7.90     11.62 o 
   4  19   4      115.91      105.71     24.38 o 
  -5  20   4        1.65       -0.49     12.83 o 
  -4  20   4       84.77       87.79      8.98 o 
  -3  20   4        0.02        5.50      5.30 o 
  -2  20   4      296.63      302.44     12.70 o 
  -1  20   4      423.91      404.30     14.80 o 
   0  20   4      389.37      411.07     12.60 o 
   1  20   4      720.63      677.83     13.68 o 
   2  20   4      320.42      343.67     13.19 o 
   3  20   4      128.73      109.99     12.38 o 
   4  20   4       29.97       37.26     11.70 o 
  -5  21   4       10.38       11.73     13.81 o 
  -4  21   4        1.13       -2.20      6.06 o 
  -3  21   4        0.20       -6.06      4.91 o 
  -2  21   4       56.33       57.24      7.71 o 
  -1  21   4       81.64       82.50      8.39 o 
   0  21   4       39.53       57.16      6.69 o 
   1  21   4      631.29      665.13     13.51 o 
   2  21   4       48.24       46.54      6.77 o 
   3  21   4      174.02      173.83     15.40 o 
   4  21   4       62.90       65.91     13.27 o 
  -5  22   4      104.30      110.65     22.01 o 
  -4  22   4       41.55       36.71      7.86 o 
  -3  22   4       43.58       33.04      7.93 o 
  -2  22   4       19.70       27.30      7.53 o 
  -1  22   4      121.19      117.74      9.66 o 
   0  22   4        6.63       10.55      4.77 o 
   1  22   4        0.37        1.37      3.42 o 
   2  22   4       16.66       12.13      5.70 o 
   3  22   4        0.86       -0.89      6.42 o 
   4  22   4        1.43       10.63      9.15 o 
  -5  23   4        2.45        7.59     12.57 o 
  -4  23   4      110.04      117.44     11.86 o 
  -3  23   4       55.90       58.75      8.33 o 
  -2  23   4      260.86      266.70     12.84 o 
  -1  23   4       74.71       87.54      9.57 o 
   0  23   4      202.44      238.23     11.19 o 
   1  23   4      636.94      595.36     12.36 o 
   2  23   4      154.75      151.22     10.74 o 
   3  23   4       58.72       71.77      9.65 o 
   4  23   4       95.09       73.25     16.56 o 
  -4  24   4       56.23       62.38      9.37 o 
  -3  24   4        2.72       -0.06      6.11 o 
  -2  24   4       50.90       52.71      8.11 o 
  -1  24   4     1395.09     1346.34     26.83 o 
   0  24   4      285.73      302.19     12.32 o 
   1  24   4      104.71      115.60      7.40 o 
   2  24   4       56.35       46.70      7.51 o 
   3  24   4        0.32       -5.83      6.33 o 
   4  24   4       20.87       30.53     10.76 o 
  -4  25   4        4.58       -2.31      9.49 o 
  -3  25   4       76.73       70.56     13.01 o 
  -2  25   4       29.46       28.21      8.18 o 
  -1  25   4       13.60       20.53      6.43 o 
   0  25   4      231.92      211.79     12.72 o 
   1  25   4        9.07        7.52      6.61 o 
   2  25   4       75.50       77.87      9.55 o 
   3  25   4       31.61       30.98      8.22 o 
   4  25   4        0.66       -5.14     10.55 o 
  -4  26   4       65.04       30.45      8.81 o 
  -3  26   4       88.01       74.47      9.66 o 
  -2  26   4      270.55      285.21     15.26 o 
  -1  26   4       16.48       16.33      6.71 o 
   0  26   4       98.89      128.10     10.40 o 
   1  26   4       57.04       39.78      8.18 o 
   2  26   4        0.09        1.07      5.58 o 
   3  26   4        9.45       12.57      9.04 o 
   4  26   4        8.86       12.76     10.35 o 
  -4  27   4        0.94        4.79      7.75 o 
  -3  27   4      114.54       94.60     13.81 o 
  -2  27   4       36.08       36.18      8.00 o 
  -1  27   4      385.75      398.48     15.83 o 
   0  27   4      630.49      628.79     18.39 o 
   1  27   4       72.20       79.62     10.06 o 
   2  27   4      157.86      158.70     11.86 o 
   3  27   4       23.00       15.08      8.83 o 
   4  27   4       85.63      113.83     19.94 o 
  -4  28   4       41.74       29.09      8.94 o 
  -3  28   4        5.84        5.35      7.21 o 
  -2  28   4       61.47       60.25      9.18 o 
  -1  28   4       40.26       40.66      8.06 o 
   0  28   4      366.81      355.86     14.84 o 
   1  28   4      361.37      340.31     27.05 o 
   2  28   4        4.72        5.00      6.17 o 
   3  28   4       63.79       62.33     15.59 o 
  -4  29   4       73.11       71.23     10.79 o 
  -3  29   4      156.72      152.23     12.96 o 
  -2  29   4      100.25      101.33     10.74 o 
  -1  29   4      352.60      359.55     15.44 o 
   0  29   4      245.80      247.52     13.94 o 
   1  29   4      220.71      222.96     18.58 o 
   2  29   4       10.34        7.67      8.76 o 
   3  29   4        0.65       -2.18     11.10 o 
  -4  30   4       30.63       11.33     11.21 o 
  -3  30   4        6.01       11.32      7.76 o 
  -2  30   4        2.34       -3.80      6.76 o 
  -1  30   4        0.01        7.75      6.52 o 
   0  30   4        3.46        4.08      6.30 o 
   1  30   4        9.71       -3.33     14.68 o 
   2  30   4        4.31       -3.46      9.75 o 
   3  30   4       44.48       59.58     14.10 o 
  -4  31   4        1.50        3.14     11.94 o 
  -3  31   4       20.11       14.60     10.10 o 
  -2  31   4       15.69       12.58      7.86 o 
  -1  31   4      139.04      165.05     15.46 o 
   0  31   4       25.58       31.99      7.69 o 
   1  31   4       38.69        9.98     13.17 o 
   2  31   4       81.79       88.39     12.60 o 
   3  31   4       23.37       32.26     12.84 o 
  -3  32   4       97.24       74.50     11.07 o 
  -2  32   4        5.96        4.60      7.25 o 
  -1  32   4      332.11      330.43     25.20 o 
   0  32   4       26.13       15.08      7.23 o 
   1  32   4       30.76       30.37     11.19 o 
   2  32   4       16.44        9.91     12.09 o 
   3  32   4       52.39       43.25     18.91 o 
  -3  33   4        7.47       11.59      8.49 o 
  -2  33   4        5.26        6.10      7.57 o 
  -1  33   4        2.42       11.45      7.47 o 
   0  33   4        0.07       -8.26      6.19 o 
   1  33   4       38.20       30.48     12.83 o 
   2  33   4       12.68       23.88     15.61 o 
   3  33   4        0.03        2.56     21.05 o 
  -3  34   4        0.53       -6.83      7.68 o 
  -2  34   4       56.37       60.02     10.57 o 
  -1  34   4       64.11       66.32     10.13 o 
   0  34   4        0.45        3.30      6.77 o 
   1  34   4       10.30       -1.50     10.77 o 
   2  34   4        4.15      -16.64     23.46 o 
   3  34   4        8.80        8.28     11.76 o 
  -3  35   4        5.60        4.98      8.73 o 
  -2  35   4        2.36       -0.48      7.74 o 
  -1  35   4       17.59       15.87      7.94 o 
   0  35   4       21.83       14.14      8.28 o 
   1  35   4       27.17       30.33     23.80 o 
   2  35   4        0.00       -2.98     20.34 o 
  -3  36   4       22.72       14.76      9.54 o 
  -2  36   4        2.36       -3.14      8.11 o 
  -1  36   4        1.36      -13.31      6.66 o 
   0  36   4       15.66       16.66     11.81 o 
   1  36   4       29.79       27.17     44.77 o 
   2  36   4      103.49      137.00     19.65 o 
  -2  37   4        0.03        8.66      8.57 o 
  -1  37   4       10.23        7.16      8.18 o 
   0  37   4        1.99        1.24      8.16 o 
   1  37   4       46.08       69.81     17.93 o 
   2  37   4       36.96       26.98     39.06 o 
  -2  38   4       29.50       32.99     10.31 o 
  -1  38   4       20.01       18.56      9.01 o 
   0  38   4       30.11       48.56     15.67 o 
   1  38   4        0.13      -12.21     10.31 o 
   2  38   4       40.99       29.71     14.48 o 
  -2  39   4        4.88       -1.75      8.52 o 
  -1  39   4        1.01        5.79      8.37 o 
   0  39   4        1.67        6.93     13.86 o 
   1  39   4        7.05       -7.83     28.05 o 
  -1  40   4        3.78       10.16      8.95 o 
   0  40   4        2.73       -3.76     12.21 o 
   1  40   4       45.91       40.28     21.82 o 
  -1  41   4       14.76       13.06      9.21 o 
   0  41   4        0.29       -8.06     18.42 o 
  -5   1   5       31.66       33.25      8.12 o 
  -4   1   5        1.84       -0.69      5.20 o 
  -3   1   5      222.00      215.00      6.96 o 
  -2   1   5        8.03       10.61      3.08 o 
  -1   1   5       55.73       51.02      4.36 o 
   0   1   5      206.41      203.43      7.50 o 
   1   1   5      234.69      252.05     12.11 o 
   2   1   5      809.84      740.97     34.85 o 
   3   1   5      220.17      210.57     19.60 o 
   4   1   5        1.34       44.04     19.62 o 
   5   1   5       87.45      325.38     35.45 o 
  -5   2   5        6.98       13.76      6.95 o 
  -4   2   5        4.92        1.95      5.32 o 
  -3   2   5        4.62        2.96      2.90 o 
  -2   2   5      165.04      140.20      7.75 o 
  -1   2   5       22.44       34.25      4.03 o 
   0   2   5        0.34        6.13      3.47 o 
   1   2   5        7.46        5.70      3.06 o 
   2   2   5      570.42      497.05     22.24 o 
   3   2   5       43.23       48.65     12.90 o 
   4   2   5        7.68       55.59     20.96 o 
   5   2   5       64.53      265.94     41.37 o 
  -5   3   5        8.10       23.69      7.64 o 
  -4   3   5        6.16        6.87      5.31 o 
  -3   3   5        6.28        0.68      3.06 o 
  -2   3   5        7.75        7.40      2.78 o 
  -1   3   5     1996.02     1978.78     21.05 o 
   0   3   5     2503.97     2406.70     25.59 o 
   1   3   5        9.14        7.31      4.18 o 
   2   3   5        5.64       -6.55      6.78 o 
   3   3   5       62.21       71.49     13.90 o 
   4   3   5        6.78       47.14     21.01 o 
   5   3   5        7.96      164.99     66.02 o 
  -5   4   5       57.41       61.06      9.59 o 
  -4   4   5        8.51       18.29      6.95 o 
  -3   4   5      275.89      279.86      8.06 o 
  -2   4   5        3.93        3.74      2.70 o 
  -1   4   5      880.24      899.96     13.72 o 
   0   4   5      368.21      414.70      9.98 o 
   1   4   5      122.47      135.32      7.97 o 
   2   4   5     1319.22     1166.73     35.50 o 
   3   4   5      281.34      300.93     22.76 o 
   4   4   5      166.01      170.59     22.98 o 
   5   4   5       93.16      267.02     34.80 o 
  -5   5   5       54.43       88.99     10.41 o 
  -4   5   5       32.30       29.17      7.58 o 
  -3   5   5      242.90      244.75      8.31 o 
  -2   5   5      283.76      292.37     11.37 o 
  -1   5   5      152.06      161.57      7.69 o 
   0   5   5     1017.81      984.53     14.80 o 
   1   5   5      441.78      475.75     11.07 o 
   2   5   5      269.01      260.15     12.91 o 
   3   5   5       12.73       17.35     11.28 o 
   4   5   5        0.65       35.63     14.31 o 
   5   5   5        2.91      204.62     30.99 o 
  -5   6   5      210.63      209.01     15.78 o 
  -4   6   5        4.53        7.84      6.51 o 
  -3   6   5      386.36      375.32     11.41 o 
  -2   6   5       22.42       18.79      5.90 o 
  -1   6   5        3.19       -1.62      4.08 o 
   0   6   5      181.40      182.10      7.23 o 
   1   6   5       19.53       31.97      4.14 o 
   2   6   5       10.71       16.77      6.48 o 
   3   6   5       22.12       32.36     12.80 o 
   4   6   5      376.69      407.13     29.18 o 
   5   6   5       42.90      192.60     32.00 o 
  -5   7   5       75.16      111.55     12.55 o 
  -4   7   5       31.55       37.25      8.19 o 
  -3   7   5       65.79       85.90      7.15 o 
  -2   7   5       34.85       28.19      5.69 o 
  -1   7   5       69.14       52.25      6.35 o 
   0   7   5        5.22        6.76      4.02 o 
   1   7   5      639.57      598.53     16.91 o 
   2   7   5      120.96      127.12     10.10 o 
   3   7   5      583.32      528.23     26.18 o 
   4   7   5        8.44       23.79     12.83 o 
   5   7   5        0.33      195.36     51.29 o 
  -5   8   5      134.87      126.90     13.58 o 
  -4   8   5      439.17      438.56     17.31 o 
  -3   8   5     2006.83     1986.73     23.76 o 
  -1   8   5      113.58      108.05      7.89 o 
   0   8   5       72.18       77.60      7.10 o 
   1   8   5       70.41      108.54      5.82 o 
   2   8   5       83.70       87.26      9.13 o 
   3   8   5       69.96      102.84     15.96 o 
   4   8   5      165.81      241.67     23.66 o 
   5   8   5      193.98      364.72     43.33 o 
  -5   9   5       35.06       59.50     10.70 o 
  -4   9   5      275.59      275.31     16.13 o 
  -3   9   5      472.66      493.41     11.23 o 
  -2   9   5      393.59      454.71     23.17 o 
  -1   9   5      371.26      369.88     14.13 o 
   0   9   5      914.01     1000.90     19.30 o 
   1   9   5      526.16      468.74     19.10 o 
   2   9   5      512.70      474.21     16.54 o 
   3   9   5      745.05      654.74     29.67 o 
   4   9   5       14.03       31.93     13.60 o 
   5   9   5       28.31       85.83     20.22 o 
  -5  10   5       37.59       31.63      9.88 o 
  -4  10   5       10.60       29.87      7.88 o 
  -3  10   5       50.86       71.30     11.49 o 
  -2  10   5      276.71      272.82     22.39 o 
  -1  10   5       53.65       45.02      7.27 o 
   0  10   5      443.67      442.16     13.10 o 
   1  10   5       63.58       73.35      6.88 o 
   2  10   5        4.51       11.08      5.94 o 
   3  10   5       14.31       43.45     13.94 o 
   4  10   5       16.48       22.21     19.08 o 
   5  10   5       50.16      314.53     52.71 o 
  -5  11   5        0.27       17.35     10.08 o 
  -4  11   5      473.40      464.83     21.49 o 
  -3  11   5      208.38      217.16     10.79 o 
  -2  11   5       45.03       56.67      8.89 o 
  -1  11   5      111.70      106.18      9.21 o 
   0  11   5      157.83      171.05      9.62 o 
   1  11   5      186.12      186.19      7.30 o 
   2  11   5      139.89      153.80     12.11 o 
   3  11   5      685.15      699.55     31.18 o 
   4  11   5       68.64       90.76     17.59 o 
  -5  12   5        4.30        9.77     10.23 o 
  -4  12   5       42.50       63.03     10.99 o 
  -3  12   5      117.93      117.87      8.77 o 
  -2  12   5       62.93       64.83      9.45 o 
  -1  12   5       18.73       10.77      5.45 o 
   0  12   5      153.21      181.15      9.66 o 
   1  12   5        6.13        3.53      3.82 o 
   2  12   5       53.06       60.56      9.13 o 
   3  12   5       60.93       61.91     15.93 o 
   4  12   5       27.51       38.08     28.43 o 
  -5  13   5        6.22        7.29     10.13 o 
  -4  13   5      184.42      204.37     22.79 o 
  -3  13   5       45.67       33.89      6.26 o 
  -2  13   5        2.60        4.28      6.37 o 
  -1  13   5       22.37       33.21      7.25 o 
   0  13   5       10.95       14.64      4.90 o 
   1  13   5        0.67       -5.72      3.70 o 
   2  13   5        7.32        4.50      5.98 o 
   3  13   5      389.85      425.53     25.84 o 
   4  13   5       34.34       79.70     32.64 o 
  -5  14   5        0.43       12.31     10.28 o 
  -4  14   5      148.26      157.66     15.60 o 
  -3  14   5       70.24       77.81      8.04 o 
  -2  14   5      255.47      248.53     11.60 o 
  -1  14   5       67.51       67.57     12.11 o 
   0  14   5      100.69       96.96     12.02 o 
   1  14   5      135.52      137.08     11.78 o 
   2  14   5       83.48       86.98     10.25 o 
   3  14   5        3.20        0.60     15.75 o 
   4  14   5        8.10       37.27     14.31 o 
  -5  15   5        3.87        4.54     10.22 o 
  -4  15   5        0.21        3.22      8.79 o 
  -3  15   5       25.61       27.80      6.19 o 
  -2  15   5      167.56      143.16     10.15 o 
  -1  15   5       18.63        8.27     10.34 o 
   0  15   5        0.23        3.46      4.40 o 
   1  15   5       36.20       38.44      5.83 o 
   2  15   5       72.39       77.95     10.20 o 
   3  15   5       96.28       86.56     18.13 o 
   4  15   5        1.24       13.08     16.55 o 
  -5  16   5       11.87       19.64     11.19 o 
  -4  16   5        4.32        1.62      8.65 o 
  -3  16   5       61.19       77.29      8.08 o 
  -2  16   5       22.00       33.24      6.44 o 
  -1  16   5       40.69       54.64     21.54 o 
   0  16   5      220.23      210.45     10.71 o 
   1  16   5       10.21        0.40      5.82 o 
   2  16   5      104.62      104.23     11.27 o 
   3  16   5       60.15       80.16     11.50 o 
   4  16   5       21.42       28.21     15.62 o 
  -5  17   5       92.99       65.40     13.94 o 
  -4  17   5       74.13       76.34      7.64 o 
  -3  17   5      121.23      123.45     10.04 o 
  -2  17   5       35.87       37.79      7.09 o 
  -1  17   5        5.32        3.52      8.18 o 
   0  17   5       96.43       91.45      8.83 o 
   1  17   5      269.49      273.50     14.92 o 
   2  17   5      422.77      392.24     17.27 o 
   3  17   5       43.54       37.35     10.00 o 
   4  17   5        1.15       18.66     14.97 o 
  -5  18   5       11.29       13.98     11.18 o 
  -4  18   5        6.85        3.64      6.78 o 
  -3  18   5        4.73        5.18      5.50 o 
  -2  18   5       44.39       31.05      8.02 o 
  -1  18   5       59.48       69.92     10.04 o 
   0  18   5       85.07       92.35      8.16 o 
   1  18   5       46.94       39.97      8.02 o 
   2  18   5       32.10       22.73      7.93 o 
   3  18   5        1.56        3.08      7.86 o 
   4  18   5        1.70       13.96     14.53 o 
  -5  19   5        0.78       14.82     11.36 o 
  -4  19   5       10.52        5.23      6.14 o 
  -3  19   5       18.64       32.29      7.11 o 
  -2  19   5       57.95       68.84      8.29 o 
  -1  19   5      138.42      152.31     10.96 o 
   0  19   5      328.31      329.98     14.15 o 
   1  19   5      182.44      212.60     22.35 o 
   2  19   5      151.18      140.79     13.21 o 
   3  19   5       62.78       65.62     11.55 o 
   4  19   5        0.99       11.29     10.83 o 
  -5  20   5      134.84      105.60     16.29 o 
  -4  20   5       30.82       35.73      7.77 o 
  -3  20   5      242.13      230.37     13.02 o 
  -2  20   5      561.64      566.70     17.70 o 
  -1  20   5     1331.13     1314.09     32.47 o 
   0  20   5       37.75       59.66      9.54 o 
   1  20   5       70.65       60.99      9.76 o 
   2  20   5      128.81      123.03     12.98 o 
   3  20   5       67.58       79.23     12.61 o 
   4  20   5       70.54       94.27     15.28 o 
  -4  21   5        0.95       12.11      6.99 o 
  -3  21   5       38.43       41.05      7.80 o 
  -2  21   5        5.74       12.22      6.85 o 
  -1  21   5      304.06      330.62     14.23 o 
   0  21   5       18.15       23.68      7.62 o 
   1  21   5      360.68      365.81     13.76 o 
   2  21   5      545.39      496.17     17.16 o 
   3  21   5       15.12       17.59      8.14 o 
   4  21   5       45.18       65.48     14.79 o 
  -4  22   5      176.25      186.58     12.77 o 
  -3  22   5       50.79       36.05      7.88 o 
  -2  22   5       13.78       16.96      7.12 o 
  -1  22   5      206.03      215.29     13.19 o 
   0  22   5       54.49       64.74      8.23 o 
   1  22   5        0.00        1.22      6.84 o 
   2  22   5       26.99       28.97      7.45 o 
   3  22   5       28.97       51.39      9.87 o 
   4  22   5        1.74       19.68     18.57 o 
  -4  23   5      221.98      255.42     14.31 o 
  -3  23   5        6.00        5.35      6.87 o 
  -2  23   5       21.65       22.63      7.51 o 
  -1  23   5      243.27      293.24     16.04 o 
   0  23   5       32.54       27.53      6.90 o 
   1  23   5      337.52      321.57     20.37 o 
   2  23   5      105.98       92.03     10.09 o 
   3  23   5       93.83      112.66     16.31 o 
   4  23   5       88.65      104.93     30.21 o 
  -4  24   5        0.01        7.82      7.47 o 
  -3  24   5      106.75      101.13     10.79 o 
  -2  24   5      286.95      341.81     15.27 o 
  -1  24   5       80.15       96.07      9.96 o 
   0  24   5      396.31      422.47     16.28 o 
   1  24   5      533.88      540.51     23.28 o 
   2  24   5        0.72        8.11     12.34 o 
   3  24   5      343.70      339.05     18.26 o 
   4  24   5       65.49       84.35     20.18 o 
  -4  25   5       48.28       44.31      9.31 o 
  -3  25   5      154.20      167.00     12.95 o 
  -2  25   5      283.80      303.01     15.43 o 
  -1  25   5       59.36       45.59      8.27 o 
   0  25   5      263.52      277.34     17.34 o 
   1  25   5       90.44      109.56     14.79 o 
   2  25   5      173.15      183.97     14.54 o 
   3  25   5       95.39      117.42     17.43 o 
  -4  26   5        0.04        1.55      7.82 o 
  -3  26   5       15.46       11.74      7.66 o 
  -2  26   5      162.34      174.21     15.07 o 
  -1  26   5       29.23       33.26      7.83 o 
   0  26   5      617.44      630.67     19.34 o 
   1  26   5       10.53        8.91     10.92 o 
   2  26   5        0.48        3.12      8.35 o 
   3  26   5       13.13        8.27     13.68 o 
  -4  27   5        0.04        3.46      7.97 o 
  -3  27   5       11.09       11.88      7.79 o 
  -2  27   5       79.32       67.00      9.49 o 
  -1  27   5      150.91      169.86     16.69 o 
   0  27   5      302.85      338.07     20.86 o 
   1  27   5      565.41      545.99     24.83 o 
   2  27   5       25.06       23.87      9.98 o 
   3  27   5        0.03        5.37     12.55 o 
  -4  28   5       75.95       58.27     11.37 o 
  -3  28   5       52.00       60.26     10.07 o 
  -2  28   5       21.90       29.09      8.35 o 
  -1  28   5       73.43       76.52      9.94 o 
   0  28   5       53.36       50.02      8.66 o 
   1  28   5       54.76       56.25     16.80 o 
   2  28   5       26.31       33.02     10.76 o 
   3  28   5      104.40      150.76     26.12 o 
  -4  29   5        7.69        0.71      8.20 o 
  -3  29   5        0.41       -7.44      7.26 o 
  -2  29   5       14.07        7.67      7.58 o 
  -1  29   5       65.73       51.17      9.43 o 
   0  29   5      110.22      106.42     11.19 o 
   1  29   5        4.04       10.75     11.43 o 
   2  29   5        2.42        2.17     22.20 o 
   3  29   5       13.35       12.56     20.48 o 
  -3  30   5       33.71       36.75      9.64 o 
  -2  30   5       10.68       16.22      8.34 o 
  -1  30   5       12.12        4.52      7.33 o 
   0  30   5       11.46        9.18      7.25 o 
   1  30   5        9.39       11.03     11.40 o 
   2  30   5       19.39       18.99     12.07 o 
   3  30   5       10.29       31.83     27.59 o 
  -3  31   5        7.50       -7.15      8.05 o 
  -2  31   5        6.12        6.43      8.03 o 
  -1  31   5       68.55       55.39      9.68 o 
   0  31   5      167.00      183.75     14.02 o 
   1  31   5       91.63      120.58     45.34 o 
   2  31   5       32.99       16.64     18.62 o 
   3  31   5        2.85       28.96     28.81 o 
  -3  32   5        0.09      -12.80      7.63 o 
  -2  32   5        4.16        2.10      7.46 o 
  -1  32   5      194.02      191.42     14.46 o 
   0  32   5        5.15       13.47      7.41 o 
   1  32   5       84.16       64.51     17.22 o 
   2  32   5       50.83       49.21     23.09 o 
  -3  33   5        9.18        3.16      8.72 o 
  -2  33   5       41.00       48.03     10.11 o 
  -1  33   5      199.18      240.34     21.77 o 
   0  33   5       87.04      109.66     14.56 o 
   1  33   5        0.15      -17.54     10.36 o 
   2  33   5       14.21        3.91     19.38 o 
  -3  34   5       34.90       36.85     12.60 o 
  -2  34   5        3.31        0.73      8.08 o 
  -1  34   5        0.02        0.26      7.50 o 
   0  34   5       66.13       67.18     16.45 o 
   1  34   5        2.48      -20.82     37.97 o 
   2  34   5        0.04       -6.90     12.06 o 
  -2  35   5       14.71       18.39      8.92 o 
  -1  35   5        0.03       -3.34      7.70 o 
   0  35   5       14.27       11.40     12.97 o 
   1  35   5       43.94       29.95     32.59 o 
   2  35   5        6.42       -6.02     12.62 o 
  -2  36   5       13.90       -3.89      8.40 o 
  -1  36   5        0.96       -3.28      7.66 o 
   0  36   5        0.01       -5.57     15.02 o 
   1  36   5        2.15      -16.86     31.17 o 
  -2  37   5       44.53       45.89     10.42 o 
  -1  37   5       14.86       10.45      8.39 o 
   0  37   5        0.07      -11.48     25.22 o 
   1  37   5        8.64      -13.52     30.89 o 
  -1  38   5       36.42       31.52      9.62 o 
   0  38   5       22.16        3.25     12.12 o 
   1  38   5       10.90        5.27     28.05 o 
  -1  39   5       75.05      109.78     18.57 o 
   0  39   5       24.86       19.72     22.95 o 
  -5   0   6        5.56       16.46     15.58 o 
  -4   0   6       31.68       26.44     10.21 o 
  -3   0   6       12.89       20.09      9.82 o 
  -2   0   6        2.32       -0.33      5.73 o 
  -1   0   6        2.28        9.98      5.39 o 
   0   0   6       27.24       17.10      6.96 o 
   1   0   6     1031.70      948.93     24.42 o 
   2   0   6      655.66      636.43     32.44 o 
   3   0   6       68.41       68.71     17.49 o 
   4   0   6       93.54      163.22     44.20 o 
  -5   1   6        2.00       20.96      7.67 o 
  -4   1   6        6.11       14.16      6.39 o 
  -3   1   6      416.13      375.67     12.18 o 
  -2   1   6       72.40       60.77      6.28 o 
  -1   1   6      495.56      444.85     14.24 o 
   0   1   6      288.92      270.34      9.10 o 
   1   1   6      491.63      459.01     12.63 o 
   2   1   6      411.10      430.24     20.53 o 
   3   1   6       33.62       55.92     14.50 o 
   4   1   6        2.21       56.61     21.46 o 
  -5   2   6        4.88        5.94     11.86 o 
  -4   2   6       11.25       15.57      6.76 o 
  -3   2   6       21.94       23.79      5.57 o 
  -2   2   6        0.49       -3.88      3.86 o 
  -1   2   6       60.44       76.22      6.33 o 
   0   2   6      393.97      392.51     10.54 o 
   1   2   6       39.23       35.70      5.73 o 
   2   2   6       63.73       62.25     11.22 o 
   3   2   6       40.64       39.93     14.09 o 
   4   2   6       51.43      121.77     27.65 o 
  -5   3   6        9.50       18.89      7.98 o 
  -4   3   6       11.05       11.31      6.83 o 
  -3   3   6        5.52       17.97      5.27 o 
  -2   3   6        0.32        1.92      4.08 o 
  -1   3   6       29.98       26.23      5.87 o 
   0   3   6      284.04      276.95     13.30 o 
   1   3   6        1.95       -5.76      4.51 o 
   2   3   6       11.60        2.18      8.18 o 
   3   3   6       14.07        7.83     11.69 o 
   4   3   6      120.06      247.90     35.12 o 
  -5   4   6       76.28      107.77     11.80 o 
  -4   4   6      200.02      183.40     12.33 o 
  -3   4   6      468.35      469.77     14.41 o 
  -2   4   6      413.44      421.31     12.04 o 
  -1   4   6      354.97      396.75     11.37 o 
   0   4   6      178.84      178.24      7.87 o 
   1   4   6      199.87      194.45      9.48 o 
   2   4   6      180.53      170.29     18.36 o 
   3   4   6       46.48       58.91     14.68 o 
   4   4   6       20.31      108.93     25.26 o 
  -5   5   6        0.27       20.24      8.05 o 
  -4   5   6      144.99      135.35     10.82 o 
  -3   5   6      626.60      608.50     16.45 o 
  -2   5   6       51.67       62.08      6.13 o 
  -1   5   6      196.51      255.73     10.95 o 
   0   5   6      232.35      219.64      8.55 o 
   1   5   6      105.01      144.71      8.23 o 
   2   5   6      604.29      580.87     27.58 o 
   3   5   6      126.23      153.83     18.91 o 
   4   5   6        0.07       48.47     13.92 o 
  -5   6   6       88.28       81.26     10.91 o 
  -4   6   6      203.26      191.15     12.38 o 
  -3   6   6        0.07        8.28      5.68 o 
  -2   6   6       28.84       45.62      7.00 o 
  -1   6   6       17.69       23.06      6.19 o 
   0   6   6      298.59      290.92      9.50 o 
   1   6   6       25.37       22.87      6.88 o 
   2   6   6       19.30       13.10     10.76 o 
   3   6   6       26.42       33.38     13.34 o 
   4   6   6      153.58      181.72     38.69 o 
  -5   7   6       23.05       32.77      9.21 o 
  -4   7   6        7.59       10.97      7.35 o 
  -3   7   6       65.69       61.40     10.90 o 
  -2   7   6       16.15       14.50      5.71 o 
  -1   7   6      457.15      475.73     13.90 o 
   0   7   6       22.10       41.82      5.39 o 
   1   7   6        9.52        7.84      4.67 o 
   2   7   6        4.80       -8.47     10.22 o 
   3   7   6       31.36       36.35     13.41 o 
   4   7   6       45.90       85.31     24.25 o 
  -5   8   6        3.29       14.82      9.41 o 
  -4   8   6      164.89      142.82     13.17 o 
  -3   8   6      230.99      218.67     13.97 o 
  -2   8   6       56.13       41.28      8.24 o 
  -1   8   6       35.01       52.68      8.13 o 
   0   8   6       28.07       44.96      5.56 o 
   1   8   6       16.62        9.91      5.40 o 
   2   8   6      431.19      376.26     16.13 o 
   3   8   6       10.96       29.70     13.11 o 
   4   8   6       10.46       47.72     23.21 o 
  -5   9   6       78.02       98.00     14.15 o 
  -4   9   6       28.60       41.31      8.97 o 
  -3   9   6      206.60      195.48     10.28 o 
  -2   9   6       18.47       14.94      7.17 o 
  -1   9   6      175.20      192.76     15.13 o 
   0   9   6      298.46      316.17     10.84 o 
   1   9   6      146.27      145.67     11.91 o 
   2   9   6       75.36       66.12     10.01 o 
   3   9   6       12.99       30.90     13.35 o 
   4   9   6        2.43       46.82     27.73 o 
  -5  10   6       40.69       39.78     12.55 o 
  -4  10   6      209.52      199.28     15.01 o 
  -3  10   6       93.03      118.56      9.93 o 
  -2  10   6       15.99       13.42      7.34 o 
  -1  10   6       28.76       46.17      8.62 o 
   0  10   6        0.63        1.13      4.14 o 
   1  10   6       95.86       99.52     10.84 o 
   2  10   6      221.20      227.12     14.27 o 
   3  10   6       35.85       34.87     25.31 o 
   4  10   6      158.12      252.96     48.67 o 
  -5  11   6        2.57        0.08      9.65 o 
  -4  11   6       21.37       27.29      9.79 o 
  -3  11   6       15.05        6.44      6.12 o 
  -2  11   6       31.84       29.87      8.38 o 
  -1  11   6        1.22        5.98      6.56 o 
   0  11   6       11.71        7.57      6.84 o 
   1  11   6        1.48        3.73      7.01 o 
   2  11   6      409.15      334.90     16.03 o 
   3  11   6      102.00       80.40     16.38 o 
   4  11   6        5.89       48.51     17.45 o 
  -5  12   6       44.17       34.26     12.90 o 
  -4  12   6       35.99       49.71     11.52 o 
  -3  12   6        0.47       -6.78      5.30 o 
  -2  12   6       74.14       81.61     10.94 o 
  -1  12   6        5.85        7.49      7.58 o 
   0  12   6       80.65      105.76      9.20 o 
   1  12   6       52.10       52.36      9.00 o 
   2  12   6        7.02        9.89      7.20 o 
   3  12   6       26.77       20.78     17.54 o 
   4  12   6        0.72       27.74     13.99 o 
  -5  13   6        1.90       -5.85      9.61 o 
  -4  13   6       16.98       16.00      9.02 o 
  -3  13   6       49.01       44.94      7.73 o 
  -2  13   6       60.27       55.10     10.04 o 
  -1  13   6       76.64       92.84     11.13 o 
   0  13   6        8.26       12.85      6.40 o 
   1  13   6        2.53       -2.98      6.64 o 
   2  13   6        5.48        3.84      6.96 o 
   3  13   6       50.45       73.78     23.27 o 
   4  13   6        0.22       36.16     28.43 o 
  -5  14   6        0.93        5.78     10.44 o 
  -4  14   6        3.49        3.49      5.34 o 
  -3  14   6        8.72       16.46      6.48 o 
  -2  14   6       19.91       43.90      9.31 o 
  -1  14   6       86.24       96.52     14.38 o 
   0  14   6        0.16        8.90      6.65 o 
   1  14   6        0.13       -1.29      6.43 o 
   2  14   6        3.34        0.77      6.85 o 
   3  14   6       28.81       50.55     16.62 o 
   4  14   6        0.47       25.21     13.66 o 
  -5  15   6        3.27       12.36     14.67 o 
  -4  15   6        4.79       -2.99      5.53 o 
  -3  15   6       47.37       45.03      7.74 o 
  -2  15   6       96.77      103.48     12.60 o 
  -1  15   6      317.03      312.06     17.43 o 
   0  15   6       65.73       76.97      9.62 o 
   1  15   6       32.97       20.35      8.05 o 
   2  15   6       59.29       43.06      9.70 o 
   3  15   6       23.23       34.58     15.20 o 
   4  15   6        3.29       -4.49     17.59 o 
  -5  16   6       44.91       31.85     12.63 o 
  -4  16   6       22.24       18.48      6.64 o 
  -3  16   6       45.79       51.12      8.21 o 
  -2  16   6       10.17        6.23      6.34 o 
  -1  16   6        3.71       11.34      7.70 o 
   0  16   6        7.61       12.14      6.97 o 
   1  16   6        7.21        5.33      6.81 o 
   2  16   6       94.31       93.51     11.74 o 
   3  16   6       44.01       42.83     18.64 o 
   4  16   6       54.87      120.84     48.79 o 
  -4  17   6        0.67        4.58      6.14 o 
  -3  17   6       13.55       14.70      6.67 o 
  -2  17   6        3.70       -1.27      6.30 o 
  -1  17   6      177.63      196.66     28.05 o 
   0  17   6        1.27       -0.01     10.15 o 
   1  17   6      213.33      211.66     14.98 o 
   2  17   6       18.34       12.68      7.92 o 
   3  17   6       81.01      105.68     19.74 o 
   4  17   6       83.24      156.77     87.58 o 
  -4  18   6       52.60       43.79      7.81 o 
  -3  18   6      176.55      169.56     12.10 o 
  -2  18   6      235.03      255.59     14.48 o 
  -1  18   6       79.57       85.89     11.98 o 
   0  18   6      468.02      496.99     20.10 o 
   1  18   6      135.71      107.14     11.70 o 
   2  18   6      410.65      409.42     24.61 o 
   3  18   6        2.31       38.66     20.54 o 
   4  18   6       43.18       31.47     21.10 o 
  -4  19   6       17.00       21.90      6.99 o 
  -3  19   6        6.71       11.12      6.90 o 
  -2  19   6      179.77      188.33     13.19 o 
  -1  19   6      109.86       94.07     12.61 o 
   0  19   6        0.26       -4.31      7.29 o 
   1  19   6        2.30       -0.63      9.55 o 
   2  19   6        0.01        2.78      9.41 o 
   3  19   6      146.45      119.02     44.75 o 
   4  19   6       10.81       47.18     17.64 o 
  -4  20   6        0.87       -7.45      6.51 o 
  -3  20   6       66.95       76.74      9.84 o 
  -2  20   6      215.80      218.42     13.88 o 
  -1  20   6      173.85      166.25     14.85 o 
   0  20   6      209.62      226.68     16.42 o 
   1  20   6      266.52      278.25     15.69 o 
   2  20   6        5.80       12.68     10.12 o 
   3  20   6       50.66       77.79     21.01 o 
  -4  21   6       24.76       49.91      8.92 o 
  -3  21   6      110.98       89.00     10.34 o 
  -2  21   6       86.63       89.37     10.55 o 
  -1  21   6       44.01       46.82      9.02 o 
   0  21   6      155.60      157.71     14.59 o 
   1  21   6        0.08        1.48      8.62 o 
   2  21   6       26.56       47.27     13.17 o 
   3  21   6      118.97      140.12     40.91 o 
  -4  22   6        1.92       12.87      7.63 o 
  -3  22   6        1.96       -1.06      6.95 o 
  -2  22   6        8.77       20.57      7.94 o 
  -1  22   6        0.00       -4.29      6.27 o 
   0  22   6      102.64      110.57     12.85 o 
   1  22   6       21.76       15.41     10.00 o 
   2  22   6        4.69       11.84     12.91 o 
   3  22   6       23.74       46.28     26.04 o 
  -4  23   6      142.51      168.68     13.08 o 
  -3  23   6       65.73       71.96     10.00 o 
  -2  23   6       70.91       86.20     10.49 o 
  -1  23   6      323.87      336.25     15.85 o 
   0  23   6      259.13      271.49     17.47 o 
   1  23   6       74.79       81.88     16.59 o 
   2  23   6        3.17        7.15     18.75 o 
   3  23   6      170.52      205.24     22.36 o 
  -4  24   6        6.12        6.36      7.96 o 
  -3  24   6       90.61      101.14     11.20 o 
  -2  24   6      683.94      657.99     20.94 o 
  -1  24   6      117.80      130.94     12.84 o 
   0  24   6      373.38      410.96     16.76 o 
   1  24   6      104.27       86.57     17.04 o 
   2  24   6       47.62       45.12     17.01 o 
   3  24   6       20.05       47.79     28.52 o 
  -4  25   6       71.27       43.42      9.68 o 
  -3  25   6       98.43       97.60     11.45 o 
  -2  25   6       35.08       32.31      8.94 o 
  -1  25   6       39.93       43.36      8.98 o 
   0  25   6        0.51        8.58      7.19 o 
   1  25   6       31.36        4.68     33.72 o 
   2  25   6       20.06       -4.13     10.15 o 
   3  25   6       19.89       19.50     29.19 o 
  -4  26   6       39.84       34.29      9.82 o 
  -3  26   6       23.54       28.95      8.93 o 
  -2  26   6        3.18        6.50      7.78 o 
  -1  26   6        1.47        2.44      7.04 o 
   0  26   6       13.26       13.85      7.98 o 
   1  26   6       38.83       22.62     12.52 o 
   2  26   6       10.61        2.41     10.56 o 
   3  26   6       18.83       36.90     20.22 o 
  -3  27   6       26.93       28.11      9.03 o 
  -2  27   6       25.00       29.73      8.87 o 
  -1  27   6      304.74      323.71     17.08 o 
   0  27   6      173.17      179.93     17.26 o 
   1  27   6      176.97      172.56     35.42 o 
   2  27   6        1.21       -6.83      9.95 o 
   3  27   6      113.95      232.74     52.95 o 
  -3  28   6        4.36        2.93      8.24 o 
  -2  28   6        0.07       -0.74      7.52 o 
  -1  28   6       12.91       15.42      8.28 o 
   0  28   6       98.35       91.66     14.09 o 
   1  28   6       13.15       11.51     12.46 o 
   2  28   6       23.32       12.41     17.11 o 
   3  28   6        0.71       -9.01     25.23 o 
  -3  29   6        0.01        1.99      8.07 o 
  -2  29   6      166.62      178.51     14.48 o 
  -1  29   6      341.89      340.13     17.43 o 
   0  29   6      280.53      309.86     20.58 o 
   1  29   6       15.43        9.84     13.46 o 
   2  29   6        5.04       -9.35     30.65 o 
  -3  30   6        0.05        5.18      8.39 o 
  -2  30   6        3.99       -1.08      8.07 o 
  -1  30   6      119.27      110.02     12.53 o 
   0  30   6        8.54      -13.41      9.97 o 
   1  30   6       50.38       41.97     15.94 o 
   2  30   6       12.60       12.27     25.47 o 
  -3  31   6        3.23        5.98      8.91 o 
  -2  31   6       16.78       21.24     10.88 o 
  -1  31   6        5.34        0.93      7.96 o 
   0  31   6        2.76        0.83     10.73 o 
   1  31   6        3.75       -2.71     12.75 o 
   2  31   6       86.00      133.13     37.97 o 
  -2  32   6       19.13       19.20      8.94 o 
  -1  32   6        2.74       -2.56      9.16 o 
   0  32   6      178.62      189.14     44.20 o 
   1  32   6       18.79        0.26     12.50 o 
   2  32   6        0.86      -19.84     21.54 o 
  -2  33   6       24.02       19.55      9.61 o 
  -1  33   6        0.06      -13.39      7.77 o 
   0  33   6       12.08        3.03     12.31 o 
   1  33   6        7.52       -8.75     12.00 o 
   2  33   6       28.18       13.87     38.82 o 
  -2  34   6       14.40        8.29      9.08 o 
  -1  34   6        5.60       -1.26      8.67 o 
   0  34   6       27.42       19.76     15.15 o 
   1  34   6       49.70       55.39     18.46 o 
  -2  35   6       66.11       74.70     14.10 o 
  -1  35   6        0.92        7.51      8.85 o 
   0  35   6        7.80      -26.39     21.82 o 
   1  35   6       14.05       -4.65     43.92 o 
  -1  36   6        2.32        7.56      9.21 o 
   0  36   6       10.45      -18.14     12.63 o 
   0  37   6        1.93       -9.99     12.71 o 
  -5   1   7        1.51       20.79      8.05 o 
  -4   1   7        7.73        3.42      6.41 o 
  -3   1   7        8.01        7.54      5.50 o 
  -2   1   7       36.74       43.96      6.32 o 
  -1   1   7        0.80       -3.76      4.37 o 
   0   1   7      241.59      218.09     13.38 o 
   1   1   7     1463.73     1346.99     22.32 o 
   2   1   7      381.02      392.59     22.39 o 
   3   1   7        0.00       13.20     13.21 o 
   4   1   7      109.37      223.06     38.46 o 
  -5   2   7       11.72       12.21      9.73 o 
  -4   2   7       15.03        6.58      6.26 o 
  -3   2   7       12.22        8.88      5.42 o 
  -2   2   7      155.70      181.12     10.01 o 
  -1   2   7       56.87       72.03      7.16 o 
   0   2   7       22.11       20.88      6.23 o 
   1   2   7       10.01        6.58      7.45 o 
   2   2   7       42.28       30.15     10.60 o 
   3   2   7       24.02       53.27     15.44 o 
   4   2   7        1.50       64.08     23.60 o 
  -5   3   7        1.80       14.58      8.07 o 
  -4   3   7        3.19       14.02      6.92 o 
  -3   3   7       87.68       86.27     10.27 o 
  -2   3   7      570.91      599.96     16.22 o 
  -1   3   7     1106.68     1091.76     19.79 o 
   0   3   7       33.56       29.21      6.15 o 
   1   3   7      169.71      196.08     12.51 o 
   2   3   7       81.18       70.88     12.58 o 
   3   3   7        3.23       10.72     13.02 o 
   4   3   7       35.26       99.58     32.30 o 
  -5   4   7       21.99       43.59      9.58 o 
  -4   4   7       89.00       94.17     21.19 o 
  -3   4   7        8.11       10.64      5.51 o 
  -2   4   7       12.06       18.15      5.72 o 
  -1   4   7        0.01       16.42      5.67 o 
   0   4   7       76.88       88.68      8.21 o 
   1   4   7      408.25      420.44     16.69 o 
   2   4   7      292.72      294.53     24.79 o 
   3   4   7       34.43       27.41     14.09 o 
   4   4   7      100.71      125.29     43.92 o 
  -5   5   7        0.80       18.72      9.56 o 
  -4   5   7        0.05       17.77      7.21 o 
  -3   5   7        5.74        4.67      5.59 o 
  -2   5   7       17.72       12.04      5.59 o 
  -1   5   7      559.11      519.92     15.76 o 
   0   5   7       64.43       68.68      7.86 o 
   1   5   7      165.94      169.60     12.10 o 
   2   5   7       51.32       63.15     15.76 o 
   3   5   7       27.56       36.06     14.56 o 
   4   5   7       68.77      136.22     29.70 o 
  -5   6   7       15.44       36.04     11.21 o 
  -4   6   7      112.70      106.31     11.16 o 
  -3   6   7       22.87       10.08      5.65 o 
  -2   6   7        0.93        1.11      5.17 o 
  -1   6   7        0.95        9.61      5.58 o 
   0   6   7      117.75      120.16     10.49 o 
   1   6   7        7.73        7.84      8.32 o 
   2   6   7        1.36       14.09     11.76 o 
   3   6   7       87.38      106.25     18.60 o 
   4   6   7      106.24      129.02     31.84 o 
  -5   7   7       44.22       65.93     16.11 o 
  -4   7   7       42.96       64.73      9.10 o 
  -3   7   7        0.01        0.02      6.12 o 
  -2   7   7       31.86       35.55      7.45 o 
  -1   7   7       39.33       45.10      9.77 o 
   0   7   7       80.44       95.65      8.59 o 
   1   7   7       48.50       53.52      9.85 o 
   2   7   7      183.54      167.85     20.17 o 
   3   7   7       31.79       37.08     15.01 o 
   4   7   7       91.75      119.62     47.03 o 
  -5   8   7      284.45      328.67     18.72 o 
  -4   8   7      417.56      426.45     11.35 o 
  -3   8   7      148.10      125.54     10.39 o 
  -2   8   7       51.73       48.66      8.14 o 
  -1   8   7       89.22      107.44     10.09 o 
   0   8   7       67.35       92.59      8.52 o 
   1   8   7      309.93      315.45     17.27 o 
   2   8   7        3.92       12.31     12.98 o 
   3   8   7      131.49      161.25     23.31 o 
   4   8   7      215.18      243.49     30.82 o 
  -5   9   7      127.97      145.87     15.41 o 
  -4   9   7      746.17      705.90     14.93 o 
  -3   9   7      192.21      185.35     16.11 o 
  -2   9   7        1.28       -5.47      6.78 o 
  -1   9   7      311.53      326.39     14.05 o 
   0   9   7        4.99        1.39      5.10 o 
   1   9   7      133.46      132.85     12.88 o 
   2   9   7      297.21      308.62     25.54 o 
   3   9   7       91.19       93.29     20.35 o 
   4   9   7      269.00      313.97     35.13 o 
  -4  10   7      390.38      394.02     18.85 o 
  -3  10   7        1.57       -3.12      7.59 o 
  -2  10   7        0.00        3.35      8.20 o 
  -1  10   7       35.04       37.87      7.54 o 
   0  10   7        0.28       -2.39      4.88 o 
   1  10   7      141.68      168.15     14.00 o 
   2  10   7       64.42       52.36     14.92 o 
   3  10   7      123.45      179.26     42.79 o 
   4  10   7      106.34      188.21     39.95 o 
  -4  11   7       96.77      105.84     10.63 o 
  -3  11   7       39.51       25.41      9.58 o 
  -2  11   7      179.54      204.31     25.32 o 
  -1  11   7       38.18       35.00      9.72 o 
   0  11   7       37.57       36.07      6.74 o 
   1  11   7      203.27      222.36     15.67 o 
   2  11   7      138.94      153.07     34.88 o 
   3  11   7      310.06      310.53     25.84 o 
   4  11   7        7.65       89.70     65.36 o 
  -4  12   7       93.98       65.24      8.26 o 
  -3  12   7       83.98       70.56      9.08 o 
  -2  12   7      166.33      183.79     15.94 o 
  -1  12   7      118.81      151.84     24.17 o 
   0  12   7       77.08       82.41      8.57 o 
   1  12   7        7.24       -0.27      8.03 o 
   2  12   7        3.51       14.45     13.20 o 
   3  12   7       83.89      150.08     36.71 o 
   4  12   7       51.42       68.35     23.21 o 
  -4  13   7       34.36       37.41      7.25 o 
  -3  13   7        9.01       13.75      6.92 o 
  -2  13   7        9.62       19.57      9.35 o 
  -1  13   7       18.55       31.61      9.66 o 
   0  13   7       25.12       20.88      6.34 o 
   1  13   7        2.77        5.22      8.47 o 
   2  13   7       89.83      112.72     18.29 o 
   3  13   7        3.45       44.66     28.16 o 
  -4  14   7        0.02       10.53      6.85 o 
  -3  14   7       46.37       59.94      8.93 o 
  -2  14   7       42.15       45.56     10.51 o 
  -1  14   7       58.71       74.56     11.95 o 
   0  14   7       58.76       79.61     15.62 o 
   1  14   7        6.54       10.32     10.52 o 
   2  14   7      108.66      126.89     24.57 o 
   3  14   7        3.61       34.53     33.92 o 
  -4  15   7        5.56        2.51      6.55 o 
  -3  15   7        0.52       -5.30      6.33 o 
  -2  15   7        0.96       11.63      8.82 o 
  -1  15   7       35.73       37.00     10.25 o 
   0  15   7       71.50       76.67     11.61 o 
   1  15   7       36.15       39.83     11.75 o 
   2  15   7       17.59        3.50     12.11 o 
   3  15   7       25.69       27.95     20.51 o 
  -4  16   7       27.18       13.93      7.32 o 
  -3  16   7       15.60       20.35      7.53 o 
  -2  16   7        2.28       -7.67      8.04 o 
  -1  16   7       15.39       13.92      9.26 o 
   0  16   7       19.86       21.26      9.20 o 
   1  16   7       81.25      109.31     15.00 o 
   2  16   7      289.72      278.10     17.02 o 
   3  16   7       26.80       86.98     40.40 o 
  -4  17   7       12.52       10.51      7.54 o 
  -3  17   7       17.98       14.37      7.35 o 
  -2  17   7        0.03        8.12      8.29 o 
  -1  17   7        6.50        6.69      8.25 o 
   0  17   7       94.91       90.23     12.52 o 
   1  17   7      565.64      556.83     45.21 o 
   2  17   7      204.50      175.45     15.48 o 
   3  17   7       43.01      135.46     58.24 o 
  -4  18   7        1.59        2.48      7.10 o 
  -3  18   7        2.52       26.39      7.98 o 
  -2  18   7       62.93       64.42     10.28 o 
  -1  18   7       84.82       82.42     12.66 o 
   0  18   7       38.38       45.48     10.75 o 
   1  18   7       43.10       39.03     15.58 o 
   2  18   7       54.03       61.70     13.97 o 
   3  18   7        0.23       -0.94     21.29 o 
  -4  19   7       12.32        9.35      7.42 o 
  -3  19   7      476.10      484.87     18.14 o 
  -2  19   7      590.51      607.74     20.05 o 
  -1  19   7       33.75       41.10     11.04 o 
   0  19   7        0.32        2.68      8.45 o 
   1  19   7        3.47       -7.94     16.15 o 
   2  19   7        2.85       64.37     26.26 o 
   3  19   7        0.00       18.62     21.84 o 
  -4  20   7       32.73       42.80     11.13 o 
  -3  20   7      129.79      140.79     12.67 o 
  -2  20   7      600.57      646.67     20.83 o 
  -1  20   7       30.60       15.15      9.67 o 
   0  20   7      139.44      131.00     20.62 o 
   1  20   7      221.45      167.74     21.37 o 
   2  20   7      123.63      119.67     16.11 o 
   3  20   7      121.55      147.96     43.64 o 
  -4  21   7       62.00       56.81      9.93 o 
  -3  21   7       30.33       31.53      8.94 o 
  -2  21   7       63.26       69.11     10.60 o 
  -1  21   7        7.30        7.78      9.43 o 
   0  21   7       35.99       36.36     24.37 o 
   1  21   7       85.73       51.99     16.01 o 
   2  21   7       41.98       29.39     12.40 o 
   3  21   7        0.19        9.84     23.91 o 
  -4  22   7        8.34       15.32      8.70 o 
  -3  22   7       19.17       17.47      8.66 o 
  -2  22   7       49.41       43.99      9.77 o 
  -1  22   7        0.58       -1.65      7.35 o 
   0  22   7      104.59      109.14     35.70 o 
   1  22   7       19.93       -4.74     14.73 o 
   2  22   7       15.43       22.57     14.32 o 
   3  22   7      108.74      101.97     36.27 o 
  -3  23   7        6.71        1.16      7.68 o 
  -2  23   7        0.02       -7.77      8.26 o 
  -1  23   7      181.00      201.46     14.78 o 
   0  23   7        5.43        6.48     15.39 o 
   1  23   7       45.00       43.24     15.63 o 
   2  23   7       66.23       69.85     20.60 o 
   3  23   7        7.78       -9.72     22.10 o 
  -3  24   7       54.35       51.09     10.14 o 
  -2  24   7       57.43       52.55     10.22 o 
  -1  24   7       56.46       57.86     10.44 o 
   0  24   7      251.65      250.93     39.10 o 
   1  24   7      140.88      154.46     22.67 o 
   2  24   7       59.92       28.52     13.20 o 
  -3  25   7      113.92      108.36     12.52 o 
  -2  25   7        4.11        4.73      8.13 o 
  -1  25   7       66.03       80.58     11.62 o 
   0  25   7       11.11        4.95     11.48 o 
   1  25   7       59.28       27.76     16.43 o 
   2  25   7       50.53       42.02     47.89 o 
  -3  26   7        1.52        3.10      8.54 o 
  -2  26   7        2.79        6.63      8.31 o 
  -1  26   7       62.93       46.56     10.60 o 
   0  26   7        2.58        4.61     13.64 o 
   1  26   7       38.36       21.89     16.43 o 
   2  26   7        1.01       -8.44     12.15 o 
  -3  27   7       18.15       27.51      9.83 o 
  -2  27   7      255.11      259.20     16.96 o 
  -1  27   7      124.33      134.92     13.77 o 
   0  27   7      177.22      183.01     18.72 o 
   1  27   7       41.34       29.47     32.02 o 
   2  27   7        9.12        8.06     25.79 o 
  -3  28   7        4.21       -0.34      8.91 o 
  -2  28   7       26.31       28.85      9.97 o 
  -1  28   7      547.94      587.83     21.99 o 
   0  28   7      177.19      186.97     19.20 o 
   1  28   7        9.66      -10.51     20.12 o 
   2  28   7      236.50      262.61     31.74 o 
  -2  29   7       12.46        2.80      8.98 o 
  -1  29   7      314.78      332.28     18.70 o 
   0  29   7        3.83       -1.83     11.32 o 
   1  29   7       44.03       51.12     51.86 o 
   2  29   7        0.94      -21.94     27.49 o 
  -2  30   7        0.03       -6.43      8.29 o 
  -1  30   7       11.24       13.39      9.43 o 
   0  30   7       94.63      136.34     59.79 o 
   1  30   7       35.22       11.68     30.04 o 
  -2  31   7       37.18       34.24     11.09 o 
  -1  31   7       37.58       48.05     11.34 o 
   0  31   7       71.17       40.77     17.93 o 
   1  31   7       58.56       91.22     29.47 o 
  -2  32   7        2.62        2.72     10.55 o 
  -1  32   7        6.49        1.12      9.32 o 
   0  32   7       24.12       10.91     24.94 o 
   1  32   7        3.71      -15.11     20.40 o 
  -1  33   7       68.76      104.96     13.88 o 
   0  33   7       22.13        9.43     15.69 o 
  -4   0   8        4.90       13.91     10.33 o 
  -3   0   8        0.13       -5.90      8.30 o 
  -2   0   8        0.70        7.56      8.21 o 
  -1   0   8        1.85        6.75     10.96 o 
   0   0   8       31.48       55.16     14.03 o 
   1   0   8      111.54      192.12     47.04 o 
   2   0   8       25.55       18.28     17.42 o 
   3   0   8       11.61       30.04     32.30 o 
  -4   1   8       12.28       14.44      7.00 o 
  -3   1   8        5.63        8.95      6.43 o 
  -2   1   8        0.19       -3.05      5.37 o 
  -1   1   8      341.03      354.04     14.74 o 
   0   1   8     1030.39      960.98     25.06 o 
   1   1   8      845.72      782.64     51.06 o 
   2   1   8        0.00        9.78     11.33 o 
   3   1   8       75.11       83.10     18.34 o 
  -4   2   8        5.59       17.06      7.50 o 
  -3   2   8        0.21        7.27      6.37 o 
  -2   2   8       19.67       15.73      6.41 o 
  -1   2   8      205.65      207.20     12.57 o 
   0   2   8      333.91      315.91     18.33 o 
   1   2   8       28.69       40.56     26.81 o 
   2   2   8        0.05        7.91     10.84 o 
   3   2   8       24.76       22.28     15.86 o 
  -4   3   8        3.32        6.00      6.83 o 
  -3   3   8      100.56       93.82     10.41 o 
  -2   3   8       50.81       45.17      7.69 o 
  -1   3   8      100.16       94.33      9.56 o 
   0   3   8      205.79      183.37     14.01 o 
   1   3   8       10.95       12.34     24.60 o 
   2   3   8       20.50       52.33     17.12 o 
   3   3   8        4.07       -0.81     14.31 o 
  -4   4   8       28.25       42.27      6.57 o 
  -3   4   8       63.71       57.68      8.93 o 
  -2   4   8      262.11      271.60     13.07 o 
  -1   4   8        1.53        4.68      7.16 o 
   0   4   8       29.99       32.52      9.40 o 
   1   4   8       32.38       33.19     25.05 o 
   2   4   8       88.32      111.13     19.22 o 
   3   4   8        5.97       46.76     16.86 o 
  -4   5   8      132.64      109.26      8.90 o 
  -3   5   8        5.02        3.68      6.34 o 
  -2   5   8       39.16       46.53      8.88 o 
  -1   5   8       19.36       26.73      7.48 o 
   0   5   8        1.78       -2.15      6.14 o 
   1   5   8      105.36      128.77     33.72 o 
   2   5   8       17.13       12.09     17.86 o 
   3   5   8       27.43       48.50     17.63 o 
  -4   6   8       36.26       32.88      7.48 o 
  -3   6   8        0.17       -4.77      5.77 o 
  -2   6   8        4.32        2.88      6.49 o 
  -1   6   8        0.49        4.43      5.81 o 
   0   6   8      181.34      185.53     11.74 o 
   1   6   8       75.86       50.40     13.85 o 
   2   6   8       19.04       36.18     17.61 o 
   3   6   8      181.68      171.23     23.81 o 
  -4   7   8        0.95       15.92      6.19 o 
  -3   7   8        0.54        1.98      6.69 o 
  -2   7   8       25.14        3.14      6.48 o 
  -1   7   8       10.88       12.16      6.42 o 
   0   7   8       21.57       16.39      6.77 o 
   1   7   8       84.95       62.19     14.30 o 
   2   7   8       19.33       21.02     14.58 o 
   3   7   8        5.38       19.77     18.45 o 
  -4   8   8      243.52      221.19     12.19 o 
  -3   8   8        4.23       12.72      7.42 o 
  -2   8   8       31.82       33.02      8.37 o 
  -1   8   8       12.19        6.79      6.65 o 
   0   8   8        0.24        9.39      6.11 o 
   1   8   8       51.98       67.27     13.91 o 
   2   8   8       12.80       24.55     15.08 o 
   3   8   8       70.57       90.84     19.56 o 
  -4   9   8        5.67       30.37      7.22 o 
  -3   9   8        0.27       -5.80      6.77 o 
  -2   9   8       32.16       27.27      7.91 o 
  -1   9   8      135.12      130.60     11.62 o 
   0   9   8       46.72       46.54      7.87 o 
   1   9   8      102.82       92.22     20.61 o 
   2   9   8       19.61       34.22     15.40 o 
   3   9   8       38.94       69.02     19.23 o 
  -4  10   8      100.49       95.53      9.38 o 
  -3  10   8       28.46       35.48      9.73 o 
  -2  10   8        8.21        6.36      6.95 o 
  -1  10   8       95.22       93.63     10.49 o 
   0  10   8        5.34       10.44      6.31 o 
   1  10   8        6.43        5.54     11.27 o 
   2  10   8        0.33       15.63     15.06 o 
   3  10   8       60.62      130.39     25.26 o 
  -4  11   8        4.38        2.17      5.91 o 
  -3  11   8        7.37       16.63      8.15 o 
  -2  11   8       19.97       11.89      7.57 o 
  -1  11   8        0.09        1.15      6.52 o 
   0  11   8        0.04       -0.75      5.77 o 
   1  11   8       38.64       47.68     13.78 o 
   2  11   8       27.78       16.64     22.93 o 
   3  11   8        7.56       37.52     26.08 o 
  -4  12   8        2.28       13.98      6.52 o 
  -3  12   8      117.36      139.99     13.27 o 
  -2  12   8       17.46        4.86      7.10 o 
  -1  12   8       35.12       41.99      8.64 o 
   0  12   8        4.41        2.88     14.17 o 
   1  12   8        2.08        9.80     11.58 o 
   2  12   8        0.38        2.03     28.64 o 
   3  12   8        3.01       41.69     23.72 o 
  -4  13   8        5.06        7.51      6.55 o 
  -3  13   8       17.45       18.19      8.10 o 
  -2  13   8      109.87      114.69     14.83 o 
  -1  13   8        0.78       -8.11      5.86 o 
   0  13   8       41.98       43.77     26.07 o 
   1  13   8        0.82        3.35     14.42 o 
   2  13   8        0.53       24.44     15.59 o 
   3  13   8      133.87      160.94     29.45 o 
  -4  14   8        0.02        0.49      7.30 o 
  -3  14   8       55.57       46.14      9.40 o 
  -2  14   8       46.21       53.61     11.95 o 
  -1  14   8       27.46       14.20     13.57 o 
   0  14   8       91.73       95.82     18.99 o 
   1  14   8       22.05       -0.97     13.52 o 
   2  14   8        6.08       40.64     23.31 o 
   3  14   8        5.95        1.31     21.48 o 
  -4  15   8        1.65       -2.26      7.28 o 
  -3  15   8       80.51       82.11     10.56 o 
  -2  15   8        4.88       15.15     10.26 o 
  -1  15   8      192.14      228.63     14.90 o 
   0  15   8      117.90      110.79     31.45 o 
   1  15   8       81.94       64.50     29.75 o 
   2  15   8       25.89       58.45     38.82 o 
   3  15   8       20.36       14.64     23.42 o 
  -4  16   8       67.23       84.92     12.68 o 
  -3  16   8       23.01       28.27      8.83 o 
  -2  16   8       69.93       46.93     12.49 o 
  -1  16   8        3.38        7.63      9.52 o 
   0  16   8        0.51       -9.72     24.09 o 
   1  16   8        6.53       -2.08     14.00 o 
   2  16   8       62.07      126.28     69.71 o 
   3  16   8       63.84       57.04     25.67 o 
  -3  17   8       35.47       32.27     10.88 o 
  -2  17   8        1.67        4.46      9.67 o 
  -1  17   8       26.86       26.88     11.16 o 
   0  17   8       29.51       62.76     28.34 o 
   1  17   8       18.32       11.05     15.30 o 
   2  17   8       41.66      241.93    133.18 o 
  -3  18   8      107.45      101.97     13.91 o 
  -2  18   8      115.28      138.22     18.29 o 
  -1  18   8       19.28       31.29     11.50 o 
   0  18   8       65.68       53.21     39.95 o 
   1  18   8       90.55       84.80     23.52 o 
   2  18   8        4.76      -28.34     49.87 o 
  -3  19   8       11.22        9.28      8.51 o 
  -2  19   8        4.67       14.38      8.95 o 
  -1  19   8        6.84        8.77      9.99 o 
   0  19   8       59.24       62.87     18.10 o 
   1  19   8        2.35      -19.92     15.87 o 
   2  19   8        4.90      -45.34     51.01 o 
  -3  20   8      204.10      176.75     14.93 o 
  -2  20   8      247.39      238.32     16.94 o 
  -1  20   8        7.07       15.27     10.49 o 
   0  20   8      100.72       85.94     20.37 o 
   1  20   8       47.41       29.20     27.49 o 
   2  20   8        2.18      -39.10     51.57 o 
  -3  21   8       17.09       13.27      9.17 o 
  -2  21   8        6.44       13.08      9.02 o 
  -1  21   8       17.49        5.97     10.35 o 
   0  21   8       12.72       22.66     19.27 o 
   1  21   8        1.40      -18.31     13.04 o 
   2  21   8       28.33      -30.60     53.84 o 
  -3  22   8       11.96       13.29      9.18 o 
  -2  22   8       11.87       12.53      9.15 o 
  -1  22   8       39.98       24.81     11.73 o 
   0  22   8      126.50      123.21     22.48 o 
   1  22   8        0.00      -22.01     11.00 o 
   2  22   8       20.37      -68.01     53.27 o 
  -3  23   8       80.82       90.61     12.53 o 
  -2  23   8       31.56       14.63      9.44 o 
  -1  23   8       20.08        7.20     18.53 o 
   0  23   8        0.07       -5.50     24.65 o 
   1  23   8        1.47       -9.04     12.56 o 
   2  23   8       35.33      -43.07     56.11 o 
  -3  24   8       41.79       37.84     10.58 o 
  -2  24   8       25.11        1.70      9.19 o 
  -1  24   8      162.25      175.58     15.63 o 
   0  24   8      139.43      166.73     32.30 o 
   1  24   8       26.68        6.99     30.60 o 
   2  24   8       92.17       -2.27     58.37 o 
  -2  25   8        5.50        0.84      9.31 o 
  -1  25   8        2.02       -9.35      9.02 o 
   0  25   8        2.46        3.48     22.39 o 
   1  25   8        0.30      -19.82     30.32 o 
  -2  26   8        7.80        6.74     10.31 o 
  -1  26   8        9.00        3.38      9.42 o 
   0  26   8       36.17        8.68     16.75 o 
   1  26   8       14.12       -7.87     14.61 o 
  -2  27   8      189.36      182.17     15.88 o 
  -1  27   8      111.92      122.64     21.02 o 
   0  27   8       49.72       39.08     18.68 o 
   1  27   8       23.83        5.16     18.99 o 
  -2  28   8       16.41       21.67     13.33 o 
  -1  28   8       12.42       18.20     13.47 o 
   0  28   8       17.93        6.80     30.04 o 
   1  28   8       10.80        4.58     21.25 o 
  -1  29   8      184.32      195.98     49.40 o 
   0  29   8       94.00       61.24     41.09 o 
  -4   1   9        0.47       18.00      7.83 o 
  -3   1   9      150.80      135.71     12.36 o 
  -2   1   9       17.74       15.90      7.21 o 
  -1   1   9      128.82      124.41     14.35 o 
   0   1   9      581.55      548.10     21.15 o 
   1   1   9      159.30      118.78     36.27 o 
   2   1   9       25.54       21.67     28.04 o 
  -4   2   9        0.30        7.42      7.45 o 
  -3   2   9       68.28       82.85     10.66 o 
  -2   2   9       18.81       30.70      7.97 o 
  -1   2   9      102.95       85.04     10.91 o 
   0   2   9      139.22      136.05     13.32 o 
   1   2   9       27.56       22.37     28.44 o 
   2   2   9        1.73       26.76     27.97 o 
  -4   3   9        7.10       20.11      8.38 o 
  -3   3   9       81.32       82.61     10.48 o 
  -2   3   9      162.37      193.16     15.44 o 
  -1   3   9        8.21        9.06      7.65 o 
   0   3   9      336.37      388.40     40.47 o 
   1   3   9      183.35      117.19     33.37 o 
   2   3   9        7.59        9.25     27.37 o 
  -3   4   9       71.76       80.08     10.50 o 
  -2   4   9       78.66       83.25     12.35 o 
  -1   4   9        1.33        6.05      7.58 o 
   0   4   9        0.01       -9.68     14.97 o 
   1   4   9       46.26       63.10     30.56 o 
   2   4   9       13.26       35.56     28.95 o 
  -3   5   9       31.60       37.16      9.77 o 
  -2   5   9       32.40       37.68     12.19 o 
  -1   5   9        3.45       -4.04      6.92 o 
   0   5   9      218.09      223.51     21.77 o 
   1   5   9       14.70        3.49     26.82 o 
   2   5   9       16.80       10.47     28.62 o 
  -3   6   9        0.06        5.73      8.27 o 
  -2   6   9        0.37        5.01      8.67 o 
  -1   6   9        2.12       -5.01      7.77 o 
   0   6   9       11.62       -8.90     14.22 o 
   1   6   9        0.50      -11.11     25.25 o 
   2   6   9        2.29       -1.87     25.96 o 
  -3   7   9       15.35       22.47      9.33 o 
  -2   7   9        4.59        6.71      9.82 o 
  -1   7   9       11.18        1.22      7.71 o 
   0   7   9        9.49       -4.71     29.47 o 
   1   7   9       70.57       50.94     28.92 o 
   2   7   9        8.55       32.16     27.90 o 
  -3   8   9       43.29       45.44     13.92 o 
  -2   8   9       47.10       47.39      9.56 o 
  -1   8   9        1.43        1.95     10.47 o 
   0   8   9        5.71       -1.64     24.37 o 
   1   8   9       81.62       64.97     44.77 o 
   2   8   9       20.67       69.53     30.28 o 
  -3   9   9       13.17       24.87      9.57 o 
  -2   9   9       22.75       11.50      8.18 o 
  -1   9   9       66.06       73.68     17.42 o 
   0   9   9       35.10        3.25     15.18 o 
   1   9   9       17.59       29.62     39.39 o 
   2   9   9       11.27       25.50     51.01 o 
  -3  10   9        0.23        0.34      7.60 o 
  -2  10   9        0.28       12.26      8.07 o 
  -1  10   9        0.10        1.25     17.18 o 
   0  10   9       31.49       11.14     22.67 o 
   1  10   9      134.29      110.47     31.98 o 
   2  10   9       84.29       55.20     39.95 o 
  -3  11   9        4.54       11.07     10.72 o 
  -2  11   9       65.20       68.52     10.95 o 
  -1  11   9        4.47        5.86      7.30 o 
   0  11   9       45.29       30.90     17.04 o 
   1  11   9        0.01        4.53     47.04 o 
   2  11   9      233.45      225.55     38.56 o 
  -3  12   9       64.01       53.92     10.75 o 
  -2  12   9      112.55      113.65     12.76 o 
  -1  12   9        0.03        7.11      7.43 o 
   0  12   9        4.92      -20.89     14.73 o 
   1  12   9        0.02      -71.97     41.94 o 
   2  12   9       71.38       43.09     49.30 o 
  -3  13   9       23.33       28.17      9.20 o 
  -2  13   9       64.58       54.66     10.53 o 
  -1  13   9        0.36       11.91      7.65 o 
   0  13   9       13.90       16.69     16.71 o 
   1  13   9       93.59       22.10     51.01 o 
   2  13   9       84.43       77.98     38.54 o 
  -3  14   9        6.72       14.49      8.24 o 
  -2  14   9      139.25      155.27     14.47 o 
  -1  14   9        0.66        6.52     12.03 o 
   0  14   9       42.90       20.90     18.14 o 
   1  14   9       46.80        5.76     26.92 o 
   2  14   9       26.09       45.66     73.96 o 
  -3  15   9       30.25       29.64     10.18 o 
  -2  15   9        4.74        7.37      8.17 o 
  -1  15   9        0.44       -6.16      7.30 o 
   0  15   9       30.92        9.96     27.77 o 
   1  15   9       59.47       40.70     18.12 o 
   2  15   9       36.20       -2.27     54.97 o 
  -3  16   9       28.48       18.74      8.18 o 
  -2  16   9        7.46        9.08      8.85 o 
  -1  16   9       64.26       50.44      9.73 o 
   0  16   9        0.02      -10.37     20.12 o 
   1  16   9       44.16       12.63     16.59 o 
   2  16   9        5.23      -43.64     52.71 o 
  -3  17   9        4.16       13.25      7.73 o 
  -2  17   9        0.27        2.77      8.56 o 
  -1  17   9       10.89       23.68      9.20 o 
   0  17   9      280.03      270.48     43.64 o 
   1  17   9      180.66      133.60     22.97 o 
   2  17   9      128.26       93.51     64.61 o 
  -2  18   9       38.10       32.93     10.24 o 
  -1  18   9       14.23        9.67      8.59 o 
   0  18   9       89.43       77.01     24.65 o 
   1  18   9       34.36        6.46     34.57 o 
  -2  19   9       27.26       18.30     12.43 o 
  -1  19   9        0.03        5.12      8.25 o 
   0  19   9      161.21      111.94     22.50 o 
   1  19   9       44.16        6.56     15.18 o 
  -2  20   9       50.64       35.35     11.09 o 
  -1  20   9        1.42       -8.04     16.57 o 
   0  20   9       25.60       -2.35     20.40 o 
   1  20   9        4.21       -0.25     20.12 o 
  -2  21   9        2.64        4.34      9.78 o 
  -1  21   9        0.35      -21.21     16.51 o 
   0  21   9        3.58      -29.63     15.21 o 
   1  21   9        7.55      -22.00     14.12 o 
  -2  22   9        1.17      -10.69      9.30 o 
  -1  22   9       21.74       -3.71     18.42 o 
   0  22   9        0.06      -11.91     20.12 o 
   1  22   9        8.95      -17.81     34.29 o 
  -1  23   9        6.35      -31.83     16.25 o 
   0  23   9        0.03      -15.23     16.65 o 
  -1  24   9       39.06       26.30     20.49 o 
   0  24   9       36.93        0.16     17.47 o 
  -3   0  10       23.61       17.58     12.80 o 
  -2   0  10       11.93       18.14     17.00 o 
  -1   0  10      883.75      912.42     45.90 o 
   0   0  10      166.94       76.51     47.60 o 
   1   0  10        9.26      -11.90     45.34 o 
  -3   1  10        0.19        9.61      9.56 o 
  -2   1  10       56.81       91.71     12.87 o 
  -1   1  10      383.80      497.62     30.32 o 
   0   1  10      333.05      274.71     42.26 o 
   1   1  10       45.56       -9.10     31.99 o 
  -3   2  10        0.10       -0.36      8.14 o 
  -2   2  10       53.48       66.34     11.83 o 
  -1   2  10      266.44      271.11     21.82 o 
   0   2  10      189.54      108.24     51.01 o 
   1   2  10       13.58       -5.84     32.03 o 
  -3   3  10       60.07       29.46     13.09 o 
  -2   3  10        4.97       19.95      9.78 o 
  -1   3  10       23.33       26.02     15.24 o 
   0   3  10       32.27      -11.90     42.50 o 
   1   3  10        0.92       -3.68     31.66 o 
  -3   4  10        9.12        8.48      8.97 o 
  -2   4  10       35.23       47.98     10.99 o 
  -1   4  10       43.06       56.29     26.89 o 
   0   4  10        0.22      -39.10     40.24 o 
   1   4  10       23.77       -5.32     32.24 o 
  -2   5  10       10.35       17.64      9.33 o 
  -1   5  10       45.08       35.47     19.22 o 
   0   5  10        0.48      -13.95     32.59 o 
   1   5  10       35.68       -3.19     32.03 o 
  -2   6  10        0.47       15.44     15.19 o 
  -1   6  10      145.00      143.56     14.37 o 
   0   6  10       17.56       -2.36     21.54 o 
   1   6  10        4.36      -18.31     31.38 o 
  -2   7  10        1.14       12.08      9.15 o 
  -1   7  10       56.36       67.99     11.08 o 
   0   7  10      163.32      131.54     62.34 o 
   1   7  10        2.81      -42.50     48.17 o 
  -2   8  10        8.48       20.44      9.02 o 
  -1   8  10       15.50       28.02     14.89 o 
   0   8  10       11.90        3.46     18.14 o 
   1   8  10       20.80      -22.10     49.30 o 
  -2   9  10        6.12        3.98      9.98 o 
  -1   9  10        2.66       12.52     16.11 o 
   0   9  10        0.02      -30.16     23.52 o 
   1   9  10        0.01      -58.94     48.17 o 
  -2  10  10       36.14       35.53     10.14 o 
  -1  10  10       15.34       26.38     14.07 o 
   0  10  10        0.83      -38.21     21.82 o 
   1  10  10        0.01      -89.54     47.04 o 
  -2  11  10        2.62        6.40     15.54 o 
  -1  11  10        1.93        9.19     12.92 o 
   0  11  10        3.83      -19.82     35.70 o 
   1  11  10        7.01      -56.67     49.30 o 
  -2  12  10        0.00        7.28     10.50 o 
  -1  12  10       36.61       35.98     49.02 o 
   0  12  10        0.11      -39.29     42.79 o 
   1  12  10        3.77      -39.10     51.57 o 
  -2  13  10       83.71       85.99     15.75 o 
  -1  13  10       11.03      -22.55     25.22 o 
   0  13  10        0.78      -23.99     16.20 o 
   1  13  10        2.46      -27.20     53.27 o 
  -2  14  10        1.08       11.74     10.68 o 
  -1  14  10       90.25       81.06     22.29 o 
   0  14  10       21.78       -5.05     18.17 o 
  -1  15  10      113.73      120.62     32.87 o 
   0  15  10       33.96       26.27     57.52 o 
  -1  16  10       42.67       14.01     26.92 o 
   0  16  10        3.61      -27.67     16.81 o 
  -1  17  10        1.68      -16.47     22.10 o 
   0  17  10       51.08       11.92     24.37 o 
                                                 
